# Supplementary material for: Relationship between ascending thoracic aortic diameter and blood pressure, a Mendelian randomization study
Source: Arterioscler Thromb Vasc Biol. Author manuscript; Available in PMC 2023 Feb 1. (PMC7614108; doi:10.1161/ATVBAHA.122.318149)
Supplement: Dataset [file EMS158829-supplement-Dataset.xlsx]

## Sheet: Table of Contents
Table	Description
ST-1	Transethnic genetic instruments for SBP, DBP, PP, and MAP, with corresponding SNP effects for transethnic AscAoD used in the main MR analysis
ST-2	F-statistic and Power Calculations for genetic instruments used in the main SBP/DBP/PP/MAP-AscAoD MR analysis
ST-3	Mendelian randomization results for effect of transethnic BP traits on AscAoD
ST-4	Transethnic genetic instruments for SBP, DBP, PP, and MAP, with corresponding SNP effects for AscAoD outcomes used in AscAoD analysis that excluded aortas > 5 cm
ST-5	Mendelian randomization results using transethnic BP genetic instruments and AscAoD outcomes excluding aortas > 5 cm
ST-6	Transethnic genetic instruments for SBP, DBP, and PP from MVP participants with corresponding SNP effects for AscAoD outcomes used in AscAoD analysis
ST-7	F-statistic and Power Calculations for genetic instruments used in the replication MR analysis of MVP SBP/DBP/PP-AscAoD
ST-8	Transethnic genetic instruments for MAP and PP with corresponding SNP effects for AscAoD outcomes used in multivariable AscAoD MR analysis
ST-9	Multivariable Mendelian randomization results using transethnic BP genetic instruments and AscAoD outcomes
ST-10	Genetic instruments for AscAoD with corresponding SNP effects for transethnic SBP, DBP, PP, and MAP used in bidirectional MR analysis
ST-11	Mendelian randomization results testing the bidirectional effect of AscAoD on BP traits

## Sheet: ST-1
Exposure	Outcome	SNP	effect_allele.exposure	other_allele.exposure	effect_allele.outcome	other_allele.outcome	beta.exposure	beta.outcome	eaf.exposure	eaf.outcome	pval.exposure	pval.outcome	f_statistic
PP	AscAoD	rs10008976	T	C	T	C	0.1962	-0.0005745	0.2909	0.2927	1.163e-08	0.9417	32.5487
PP	AscAoD	rs10048404	T	C	T	C	-0.2249	0.001764	0.3624	0.3647	5.392e-12	0.8117	47.5347
PP	AscAoD	rs10147464	T	A	T	A	0.3058	-0.0005658	0.3767	0.3787	3.073e-21	0.9393	89.4671
PP	AscAoD	rs10263707	G	T	G	T	0.1992	0.006387	0.3017	0.3062	6.613e-09	0.415	33.6495
PP	AscAoD	rs10282122	T	C	T	C	-0.2013	-0.01028	0.6694	0.6653	1.592e-09	0.1755	36.4331
PP	AscAoD	rs10420549	T	C	T	C	-0.2466	0.003361	0.5673	0.5629	6.19e-15	0.643	60.8222
PP	AscAoD	rs10458214	G	A	G	A	0.4779	-0.02864	0.04355	0.04237	6.548e-10	0.1076	38.153
PP	AscAoD	rs1047438	G	A	G	A	-0.366	0.02356	0.7069	0.7118	1.506e-26	0.002898	113.662
PP	AscAoD	rs10493818	T	C	T	C	0.2964	-0.00125	0.3756	0.3811	9.529e-20	0.8655	82.7156
PP	AscAoD	rs10497529	A	G	A	G	-0.7787	-0.01954	0.03689	0.03756	1.064e-20	0.2981	87.0321
PP	AscAoD	rs10545884	C	CTCT	C	CTCT	-0.1812	0.003454	0.6523	0.6558	3.674e-08	0.6484	30.2968
PP	AscAoD	rs10605604	C	CATTT	C	CATTT	-0.2805	0.009584	0.3644	0.3643	1.207e-17	0.2034	73.1338
PP	AscAoD	rs10750441	T	C	T	C	0.336	-0.0001306	0.6717	0.6688	8.026e-24	0.9863	101.262
PP	AscAoD	rs10753186	A	G	A	G	0.1802	-0.005182	0.4917	0.4907	8.923e-09	0.4714	33.0607
PP	AscAoD	rs10789208	G	A	G	A	0.2746	-1.146e-05	0.2051	0.2024	1.586e-12	0.999	49.9596
PP	AscAoD	rs10818962	G	C	G	C	-0.1869	0.004221	0.3864	0.3833	7.055e-09	0.5689	33.5029
PP	AscAoD	rs10832586	C	A	C	A	0.2468	0.01961	0.2025	0.1975	2.47e-10	0.02952	40.0667
PP	AscAoD	rs10868825	A	T	A	T	0.1979	0.004483	0.3364	0.3378	2.626e-09	0.5559	35.4462
PP	AscAoD	rs10963949	G	T	G	T	-0.2084	0.004968	0.5599	0.565	4.29e-11	0.4932	43.4932
PP	AscAoD	rs10980408	C	T	C	T	0.5769	-0.02065	0.03635	0.03565	6.196e-12	0.2883	47.2687
PP	AscAoD	rs10988442	G	A	G	A	-0.2502	0.02002	0.3844	0.3754	1.165e-14	0.007249	59.5592
PP	AscAoD	rs11000752	G	T	G	T	0.2595	0.01616	0.1324	0.1316	1.783e-08	0.1263	31.7139
PP	AscAoD	rs11037808	C	T	C	T	-0.2362	0.0003171	0.3136	0.3114	2.052e-12	0.9672	49.4176
PP	AscAoD	rs11067685	G	C	G	C	-0.2187	0.001414	0.7837	0.7834	8.479e-09	0.8708	33.1754
PP	AscAoD	rs1109645	A	G	A	G	0.2892	-0.003773	0.6932	0.6976	1.826e-17	0.6298	72.35
PP	AscAoD	rs11125768	C	T	C	T	-0.2063	-0.003985	0.6	0.6036	1.274e-10	0.5876	41.3552
PP	AscAoD	rs11138431	G	A	G	A	0.2673	-0.004134	0.1266	0.1316	2.83e-08	0.7021	30.8309
PP	AscAoD	rs11160546	T	C	T	C	0.2587	-0.02184	0.6633	0.6631	8.318e-15	0.004157	60.2813
PP	AscAoD	rs111699248	CA	C	CA	C	0.286	0.00843	0.2613	0.2603	6.553e-15	0.3177	60.7295
PP	AscAoD	rs11175984	C	G	C	G	0.2607	-0.01499	0.1998	0.1938	3.462e-11	0.0976	43.8927
PP	AscAoD	rs111836980	C	A	C	A	-0.7881	0.06753	0.1626	0.1556	6.306e-76	1.237e-11	340.012
PP	AscAoD	rs11191559	T	C	T	C	-0.6576	0.007395	0.08038	0.07782	9.098e-31	0.5795	133.005
PP	AscAoD	rs11207420	A	G	A	G	-0.575	0.0423	0.27	0.2734	3.622e-59	1.527e-07	263.089
PP	AscAoD	rs11222084	T	A	T	A	0.6967	-0.03374	0.3655	0.367	1.592e-101	5.791e-06	457.568
PP	AscAoD	rs112668446	A	G	A	G	-0.4709	0.01308	0.07741	0.07998	2.262e-15	0.3303	62.8258
PP	AscAoD	rs112728483	TTTTCTGGACTTC	T	TTTTCTGGACTTC	T	0.3889	-0.004323	0.1422	0.1413	5.87e-18	0.6754	74.5554
PP	AscAoD	rs112849193	TGGATGTG	T	TGGATGTG	T	0.2938	-0.003366	0.7778	0.7828	1.059e-14	0.7023	59.8088
PP	AscAoD	rs112854918	G	C	G	C	0.7072	-0.02174	0.02284	0.02268	1.264e-11	0.3657	45.8863
PP	AscAoD	rs11330240	C	CT	C	CT	0.3849	-0.004838	0.3245	0.3238	9.839e-31	0.5297	132.881
PP	AscAoD	rs11331183	C	CT	C	CT	-0.3112	0.008709	0.7363	0.7441	2.273e-18	0.2906	76.4151
PP	AscAoD	rs11384640	TA	T	TA	T	0.3245	0.01056	0.8751	0.8786	1.205e-10	0.3674	41.4542
PP	AscAoD	rs11394091	CA	C	CA	C	0.2265	0.006491	0.5011	0.5019	4.463e-13	0.3685	52.4328
PP	AscAoD	rs11418872	CT	C	CT	C	0.353	0.01626	0.6918	0.6909	1.628e-24	0.04063	104.389
PP	AscAoD	rs11429307	GT	G	GT	G	0.2715	0.003914	0.1892	0.191	1.173e-11	0.6694	46.0241
PP	AscAoD	rs11445839	CT	C	CT	C	-0.1844	-0.004662	0.354	0.3556	1.951e-08	0.5332	31.5486
PP	AscAoD	rs114697502	T	C	T	C	-0.5668	0.03225	0.08299	0.08592	3.914e-23	0.01211	98.1558
PP	AscAoD	rs115262049	T	A	T	A	-0.3461	0.01041	0.08652	0.08685	8.288e-10	0.4155	37.6837
PP	AscAoD	rs11556482	C	G	C	G	0.2189	-0.008662	0.2852	0.274	3.628e-10	0.2812	39.318
PP	AscAoD	rs115786826	C	T	C	T	0.2374	0.01434	0.2349	0.2403	2.385e-10	0.0931	40.1201
PP	AscAoD	rs11585143	G	T	G	T	-0.2026	0.024	0.3816	0.3808	3.895e-10	0.001221	39.1736
PP	AscAoD	rs11627326	C	G	C	G	0.2996	-0.003273	0.2814	0.2871	1.473e-17	0.6791	72.7323
PP	AscAoD	rs11640964	A	G	A	G	0.3196	0.002662	0.6338	0.6341	6.187e-23	0.7208	97.2424
PP	AscAoD	rs11642954	A	G	A	G	-0.3459	0.01211	0.1937	0.1974	2.502e-18	0.18	76.2591
PP	AscAoD	rs11650511	T	C	T	C	0.3174	0.008172	0.4324	0.4345	1.173e-23	0.2594	100.57
PP	AscAoD	rs11657101	A	G	A	G	-0.2831	0.001083	0.3545	0.3588	1.156e-17	0.8856	73.1958
PP	AscAoD	rs11658567	G	A	G	A	-0.1722	0.00675	0.4794	0.48	4.402e-08	0.3497	29.9605
PP	AscAoD	rs11689667	C	T	C	T	-0.3105	-0.001606	0.4479	0.4543	1.214e-22	0.8242	95.8806
PP	AscAoD	rs117085524	C	G	C	G	-0.764	-0.00217	0.01991	0.02058	1.406e-11	0.9317	45.6312
PP	AscAoD	rs1173727	C	T	C	T	0.4877	0.02773	0.6004	0.5976	1.176e-52	0.0001439	233.296
PP	AscAoD	rs118138104	C	T	C	T	-0.4348	0.0003096	0.04721	0.049	3.793e-08	0.986	30.2458
PP	AscAoD	rs11850310	G	A	G	A	-0.3009	-0.01412	0.1228	0.119	2.342e-10	0.2044	40.1627
PP	AscAoD	rs11899888	G	A	G	A	-0.39	-0.03304	0.154	0.1568	5.951e-19	0.0008509	79.1025
PP	AscAoD	rs12050260	C	T	C	T	-0.2301	-0.01317	0.6404	0.6466	3.234e-12	0.0836	48.56
PP	AscAoD	rs12076849	T	C	T	C	-0.3976	0.03262	0.09064	0.08888	2.497e-13	0.009881	53.5764
PP	AscAoD	rs12118102	G	A	G	A	-0.5632	0.03262	0.05075	0.05203	3.567e-15	0.04373	61.9073
PP	AscAoD	rs12148828	T	C	T	C	-0.1899	-0.0007088	0.5655	0.565	1.775e-09	0.9223	36.2056
PP	AscAoD	rs12156074	A	G	A	G	-0.2049	0.01607	0.5919	0.5957	1.755e-10	0.0296	40.7196
PP	AscAoD	rs12224337	A	G	A	G	0.2967	0.001393	0.5075	0.5087	1.756e-21	0.8455	90.6069
PP	AscAoD	rs12258967	G	C	G	C	-0.3851	-0.02633	0.295	0.2974	3.939e-29	0.0007973	125.469
PP	AscAoD	rs12262629	A	G	A	G	-0.2185	-0.009548	0.3421	0.3399	3.826e-11	0.2098	43.7079
PP	AscAoD	rs12363718	T	G	T	G	-0.4062	0.007295	0.1138	0.1131	2.022e-16	0.52	67.585
PP	AscAoD	rs12411044	A	G	A	G	-0.2498	-0.0185	0.2073	0.2099	1.216e-10	0.03482	41.4283
PP	AscAoD	rs12425609	T	A	T	A	0.2086	-0.005079	0.2186	0.2156	3.853e-08	0.5615	30.2138
PP	AscAoD	rs12464713	T	C	T	C	-0.2289	-0.008348	0.5645	0.5739	5.165e-13	0.2506	52.1732
PP	AscAoD	rs12483267	A	G	A	G	-0.2141	0.003661	0.7438	0.7525	3.033e-09	0.66	35.1543
PP	AscAoD	rs1250259	A	T	A	T	-0.4462	0.005566	0.7364	0.7345	7.437e-36	0.4957	156.303
PP	AscAoD	rs12509595	C	T	C	T	0.454	0.02339	0.2897	0.2913	2.69e-39	0.002996	172.071
PP	AscAoD	rs12567136	T	C	T	C	-0.5019	-0.03073	0.1634	0.1627	1.844e-32	0.001468	140.718
PP	AscAoD	rs12731646	T	C	T	C	-0.3027	-0.004643	0.4005	0.4115	5.786e-21	0.5249	88.262
PP	AscAoD	rs1275982	T	C	T	C	-0.3692	-0.01812	0.6065	0.6148	2.993e-30	0.01414	130.653
PP	AscAoD	rs12789897	A	T	A	T	-0.2407	-0.001532	0.1962	0.1975	9.628e-10	0.8649	37.3975
PP	AscAoD	rs12818510	T	C	T	C	-0.3025	0.00595	0.1221	0.1209	3.257e-10	0.5914	39.5184
PP	AscAoD	rs12978472	G	C	G	C	-0.6201	-0.02706	0.1275	0.1287	5.135e-39	0.01187	170.714
PP	AscAoD	rs12996348	G	T	G	T	-0.3733	-0.003322	0.2728	0.2705	2.588e-26	0.6828	112.66
PP	AscAoD	rs13061233	C	T	C	T	0.2396	0.002459	0.439	0.4378	2.466e-14	0.7331	58.1145
PP	AscAoD	rs13132690	C	T	C	T	0.2061	0.002422	0.6089	0.6115	1.941e-10	0.7461	40.5137
PP	AscAoD	rs13219476	G	T	G	T	0.7781	-0.05065	0.108	0.1047	6.416e-54	1.604e-05	239.01
PP	AscAoD	rs13418120	C	T	C	T	-0.2585	0.003547	0.2214	0.2163	6.383e-12	0.6822	47.2154
PP	AscAoD	rs137865706	T	G	T	G	-0.4172	0.03918	0.05105	0.05056	3.082e-08	0.02343	30.6565
PP	AscAoD	rs139677120	ATCAT	A	ATCAT	A	0.3802	0.0339	0.08982	0.09101	9.102e-11	0.01108	41.9945
PP	AscAoD	rs140155377	G	GTT	G	GTT	-0.2039	0.005809	0.6413	0.646	1.161e-09	0.4542	37.0242
PP	AscAoD	rs141006886	G	A	G	A	0.7397	-0.01505	0.01627	0.01662	3.001e-09	0.594	35.1867
PP	AscAoD	rs141673444	T	C	T	C	0.3408	-0.006505	0.1343	0.1315	9.872e-14	0.5404	55.3692
PP	AscAoD	rs141948774	T	TCCCAGCA	T	TCCCAGCA	-0.4878	-0.02327	0.03557	0.03234	1.154e-08	0.2622	32.5653
PP	AscAoD	rs143876369	CTCTG	C	CTCTG	C	-0.2047	-0.005971	0.6098	0.6159	1.71e-09	0.4448	36.2688
PP	AscAoD	rs145039154	T	TAAC	T	TAAC	0.2877	-0.002285	0.1218	0.1245	1.846e-09	0.8324	36.1355
PP	AscAoD	rs1463837	C	T	C	T	-0.2526	0.02518	0.3094	0.3151	1.381e-13	0.001131	54.7444
PP	AscAoD	rs1467643	C	T	C	T	0.2311	-0.002974	0.4231	0.429	2.603e-13	0.6831	53.4842
PP	AscAoD	rs148337395	T	TTTAA	T	TTTAA	0.2247	-0.002361	0.8173	0.8155	4.603e-08	0.801	29.8898
PP	AscAoD	rs148640128	AT	A	AT	A	-0.2966	-0.01563	0.09918	0.101	2.136e-08	0.193	31.3651
PP	AscAoD	rs149481999	G	GC	G	GC	0.7562	-0.008595	0.2168	0.2209	3.567e-87	0.3217	391.669
PP	AscAoD	rs1537876	A	G	A	G	0.1897	0.003547	0.586	0.5846	2.311e-09	0.6252	35.6983
PP	AscAoD	rs1555096	G	A	G	A	0.6198	-0.02947	0.139	0.1398	5.063e-43	0.004301	189.116
PP	AscAoD	rs1563000	G	A	G	A	0.428	-0.02258	0.1213	0.1213	4.899e-19	0.04161	79.4407
PP	AscAoD	rs1644318	C	T	C	T	0.3166	-0.03784	0.3877	0.3873	8.578e-23	3.499e-07	96.5541
PP	AscAoD	rs169080	C	T	C	T	-0.2134	-0.003062	0.6392	0.6406	6.527e-11	0.6829	42.6668
PP	AscAoD	rs16998955	T	C	T	C	0.4538	-0.01759	0.1629	0.1627	1.264e-26	0.06976	114.066
PP	AscAoD	rs17035646	A	G	A	G	0.3247	0.007888	0.3378	0.3346	2.295e-22	0.3022	94.6787
PP	AscAoD	rs17059668	G	C	G	C	0.3425	-0.03617	0.0823	0.07899	2.166e-09	0.006754	35.8282
PP	AscAoD	rs17080069	G	A	G	A	-0.5479	-0.01604	0.07482	0.07372	1.898e-20	0.2434	85.8882
PP	AscAoD	rs17294968	A	G	A	G	-0.2279	0.01293	0.416	0.425	1.645e-12	0.07761	49.845
PP	AscAoD	rs1757915	A	G	A	G	0.3536	0.002069	0.3554	0.3579	2.408e-27	0.7827	117.361
PP	AscAoD	rs17878615	C	T	C	T	0.2576	0.008773	0.1575	0.1583	1.895e-09	0.3757	36.0728
PP	AscAoD	rs1799884	T	C	T	C	0.2278	-0.01423	0.1774	0.1768	2.56e-08	0.1299	31.0214
PP	AscAoD	rs1806920	A	G	A	G	-0.3193	0.02794	0.5422	0.552	2.904e-24	0.0001095	103.273
PP	AscAoD	rs1867624	T	C	T	C	0.2199	0.006629	0.619	0.6169	9.376e-12	0.368	46.4358
PP	AscAoD	rs1882961	T	C	T	C	0.2	-0.003413	0.3023	0.3071	5.74e-09	0.6623	33.94
PP	AscAoD	rs1887320	A	G	A	G	0.1755	0.008594	0.477	0.4753	2.107e-08	0.2317	31.3986
PP	AscAoD	rs1907220	G	A	G	A	-0.2415	-0.02019	0.6878	0.6903	7.884e-13	0.009422	51.2931
PP	AscAoD	rs1938598	C	T	C	T	-0.2695	-0.002263	0.2395	0.2411	1.99e-13	0.788	54.0127
PP	AscAoD	rs1978473	A	C	A	C	-0.1828	0.004263	0.6095	0.6097	1.394e-08	0.5634	32.1686
PP	AscAoD	rs197915	G	A	G	A	0.2992	0.0004628	0.4048	0.4045	7.925e-21	0.9499	87.5866
PP	AscAoD	rs1979974	G	A	G	A	-0.2197	0.04211	0.4732	0.4757	2.418e-12	4.581e-09	49.1117
PP	AscAoD	rs2003931	A	G	A	G	-0.1881	0.01928	0.3517	0.3511	1.118e-08	0.0108	32.6283
PP	AscAoD	rs2006965	T	C	T	C	0.3469	-0.03596	0.1787	0.177	3.214e-17	0.0001462	71.2055
PP	AscAoD	rs2015637	C	T	C	T	-0.6118	0.06036	0.1009	0.09757	3.868e-32	6.94e-07	139.28
PP	AscAoD	rs2029163	T	G	T	G	-0.2332	-0.01213	0.2436	0.2447	2.321e-10	0.1497	40.1789
PP	AscAoD	rs204883	A	G	A	G	0.2767	0.008437	0.3803	0.3819	8.019e-18	0.2533	73.9343
PP	AscAoD	rs2107595	A	G	A	G	0.6949	-0.0007665	0.1567	0.1513	7.697e-59	0.9391	261.525
PP	AscAoD	rs2120742	T	C	T	C	-0.1781	0.01977	0.4008	0.4083	2.502e-08	0.006751	31.0732
PP	AscAoD	rs215545	C	T	C	T	-0.266	-0.001022	0.7601	0.7626	3.734e-13	0.9034	52.7626
PP	AscAoD	rs2163379	C	A	C	A	-0.2446	-0.02584	0.6231	0.6223	8.073e-14	0.0005186	55.7815
PP	AscAoD	rs2206815	A	C	A	C	-0.533	0.01866	0.5065	0.5	2.71e-64	0.009583	286.672
PP	AscAoD	rs221794	C	T	C	T	0.3175	0.003514	0.8454	0.8477	1.969e-13	0.7251	54.0407
PP	AscAoD	rs2242338	C	A	C	A	-0.337	-0.007789	0.07469	0.07237	1.479e-08	0.5749	32.0794
PP	AscAoD	rs2289125	C	A	C	A	0.5108	-0.001097	0.7751	0.7864	7.356e-41	0.9005	179.178
PP	AscAoD	rs2301597	C	T	C	T	-0.2989	-0.0006548	0.57	0.5769	4.05e-21	0.9281	88.9626
PP	AscAoD	rs2306272	C	T	C	T	-0.2513	0.03682	0.288	0.2855	3.794e-13	3.362e-06	52.7513
PP	AscAoD	rs2306526	T	C	T	C	-0.1823	-0.004074	0.518	0.5215	5.692e-09	0.5701	33.9223
PP	AscAoD	rs231710	T	C	T	C	-0.234	-0.002141	0.774	0.7718	4.082e-10	0.801	39.0625
PP	AscAoD	rs2357928	A	G	A	G	-0.1835	0.01117	0.515	0.5165	4.663e-09	0.12	34.3264
PP	AscAoD	rs2376825	C	T	C	T	-0.2378	0.004376	0.2221	0.2226	6.403e-10	0.6185	38.1903
PP	AscAoD	rs2392929	G	T	G	T	1.202	0.01583	0.1978	0.1978	1e-200	0.07848	938.32
PP	AscAoD	rs2466076	T	G	T	G	-0.1996	-0.02708	0.547	0.5473	2.322e-10	0.0001845	40.1513
PP	AscAoD	rs2498323	A	G	A	G	0.4861	-0.02392	0.09857	0.09986	2.335e-20	0.04428	85.5018
PP	AscAoD	rs2521760	T	C	T	C	-0.2597	-0.02368	0.1411	0.1416	9.764e-09	0.02157	32.8951
PP	AscAoD	rs2569845	C	A	C	A	0.2172	-0.01029	0.5367	0.5326	6.532e-12	0.1534	47.1543
PP	AscAoD	rs2596121	A	G	A	G	-0.2448	-0.007236	0.4184	0.4128	1.732e-14	0.3241	58.8162
PP	AscAoD	rs2643826	T	C	T	C	0.4048	0.01807	0.4577	0.4533	4.211e-37	0.01241	161.94
PP	AscAoD	rs267538	C	A	C	A	-0.1908	-0.003161	0.603	0.601	2.729e-09	0.6665	35.3743
PP	AscAoD	rs2681492	C	T	C	T	-0.6099	0.01858	0.1745	0.1733	1.204e-49	0.04984	219.46
PP	AscAoD	rs2806028	C	G	C	G	-0.2702	0.01099	0.3117	0.3227	1.88e-15	0.1498	63.1929
PP	AscAoD	rs2820443	C	T	C	T	-0.2692	-0.0004765	0.2928	0.2964	6.02e-15	0.9517	60.8852
PP	AscAoD	rs2836411	T	C	T	C	-0.2443	0.02704	0.3527	0.3534	1.587e-13	0.000355	54.4742
PP	AscAoD	rs2978456	C	T	C	T	0.2945	-0.002512	0.449	0.4493	6.882e-21	0.7289	87.9093
PP	AscAoD	rs2991975	G	A	G	A	0.2011	0.006183	0.4617	0.4608	1.551e-10	0.39	40.9649
PP	AscAoD	rs3000286	C	T	C	T	-0.2256	0.01299	0.6054	0.6013	8.05e-12	0.08489	46.7642
PP	AscAoD	rs3012027	A	G	A	G	-0.3497	-0.004696	0.4462	0.4611	4.389e-28	0.5141	120.703
PP	AscAoD	rs30229	T	G	T	G	-0.2429	0.01608	0.6313	0.6321	6.94e-14	0.03115	56.0998
PP	AscAoD	rs3053800	CTG	C	CTG	C	-0.1809	-0.00495	0.5018	0.5006	7.815e-09	0.4925	33.3393
PP	AscAoD	rs307350	A	G	A	G	0.4485	-0.01089	0.929	0.933	1.212e-13	0.4502	54.974
PP	AscAoD	rs312833	T	C	T	C	-0.2409	0.003595	0.2207	0.2136	1.742e-10	0.682	40.7446
PP	AscAoD	rs3134099	A	G	A	G	-0.1946	0.01277	0.61	0.6049	1.279e-09	0.0817	36.8433
PP	AscAoD	rs315494	C	T	C	T	-0.213	0.005831	0.2467	0.2431	4.624e-09	0.4851	34.355
PP	AscAoD	rs31864	G	A	G	A	-0.3539	0.01428	0.4555	0.45	4.492e-29	0.04809	125.267
PP	AscAoD	rs34029026	C	T	C	T	0.2386	-0.00753	0.3378	0.3534	1.102e-12	0.3164	50.6679
PP	AscAoD	rs34197906	C	CT	C	CT	-0.2018	-0.01073	0.4529	0.4531	1.651e-10	0.1375	40.8595
PP	AscAoD	rs34586757	A	AC	A	AC	-0.3081	0.005831	0.1627	0.1639	3.993e-13	0.5476	52.653
PP	AscAoD	rs34727427	C	T	C	T	0.2637	0.007424	0.3146	0.318	5.64e-15	0.3337	61.0482
PP	AscAoD	rs34780337	A	ACT	A	ACT	0.3267	0.01957	0.4327	0.4374	5.302e-25	0.006778	106.684
PP	AscAoD	rs34790908	T	C	T	C	0.2359	0.001306	0.2645	0.2688	3.963e-11	0.8715	43.6391
PP	AscAoD	rs34848191	T	G	T	G	0.1967	0.02046	0.5132	0.5199	4.404e-10	0.004271	38.9436
PP	AscAoD	rs34917849	C	G	C	G	0.4252	-0.04603	0.1271	0.1271	1.328e-19	2.013e-05	82.0541
PP	AscAoD	rs35154954	TA	T	TA	T	0.2456	-0.01536	0.5035	0.5037	9.79e-15	0.03423	59.9124
PP	AscAoD	rs35271347	A	AT	A	AT	-0.227	0.005047	0.5577	0.5576	1.345e-12	0.4921	50.2584
PP	AscAoD	rs35429	G	A	G	A	-0.2597	-0.00638	0.385	0.3852	6.833e-16	0.3881	65.2096
PP	AscAoD	rs35463972	A	G	A	G	0.7452	-0.01786	0.01762	0.01745	4.734e-10	0.5164	38.7576
PP	AscAoD	rs35514372	A	AT	A	AT	0.2312	-0.009948	0.2459	0.2429	5.603e-10	0.2493	38.4613
PP	AscAoD	rs360137	C	T	C	T	0.2113	0.01292	0.5693	0.5774	2.381e-11	0.07421	44.6273
PP	AscAoD	rs3752440	A	G	A	G	0.3921	-0.0147	0.0836	0.08496	5.844e-12	0.2569	47.3864
PP	AscAoD	rs3757394	T	C	T	C	0.2291	0.008988	0.6256	0.6245	1.611e-12	0.2266	49.9064
PP	AscAoD	rs375959834	GA	G	GA	G	-0.2576	0.004817	0.4849	0.488	7.662e-14	0.5415	55.9131
PP	AscAoD	rs3786130	C	T	C	T	0.3904	-0.01368	0.4182	0.4257	2.4e-34	0.05785	149.306
PP	AscAoD	rs3798295	T	C	T	C	0.318	-0.003085	0.1868	0.1868	2.656e-15	0.7374	62.4819
PP	AscAoD	rs3828591	C	G	C	G	-0.4393	-0.00974	0.3907	0.3916	3.017e-42	0.1845	185.551
PP	AscAoD	rs3830513	A	ATTCT	A	ATTCT	-0.2357	0.01131	0.2349	0.2301	2.035e-10	0.1869	40.4272
PP	AscAoD	rs3874658	C	T	C	T	-0.3114	0.00667	0.1338	0.1338	1.569e-10	0.5502	40.9537
PP	AscAoD	rs397638	C	G	C	G	-0.4076	0.001782	0.7138	0.7193	5.311e-32	0.823	138.616
PP	AscAoD	rs41290120	A	G	A	G	-0.4941	-0.03529	0.04749	0.04601	2.791e-11	0.04014	44.3188
PP	AscAoD	rs419076	C	T	C	T	-0.1845	-0.01712	0.5286	0.5296	3.919e-09	0.01728	34.6794
PP	AscAoD	rs422068	C	T	C	T	-0.3601	-0.02826	0.3608	0.3583	2.846e-28	0.0001556	121.566
PP	AscAoD	rs42235	T	C	T	C	-0.5628	0.01133	0.296	0.2984	3.675e-60	0.1521	267.665
PP	AscAoD	rs4240745	G	C	G	C	0.307	-0.02651	0.8061	0.8054	8.051e-15	0.00349	60.3147
PP	AscAoD	rs42625	G	T	G	T	0.2347	-0.00398	0.5759	0.5823	1.162e-13	0.584	55.0589
PP	AscAoD	rs4314612	A	C	A	C	-0.2712	-0.002193	0.8596	0.8538	3.161e-09	0.8304	35.0936
PP	AscAoD	rs4335411	A	G	A	G	0.2314	0.01749	0.7659	0.7616	4.935e-09	0.05169	34.2321
PP	AscAoD	rs4337253	C	G	C	G	0.2259	-0.04644	0.3386	0.3356	8.16e-12	1.01e-09	46.7186
PP	AscAoD	rs4454254	A	G	A	G	-0.2983	0.02968	0.6255	0.6265	2.605e-20	6.88e-05	85.2907
PP	AscAoD	rs4456662	T	C	T	C	0.4926	-0.07361	0.6791	0.676	5.05e-49	6.106e-22	216.609
PP	AscAoD	rs4496284	A	G	A	G	-0.2236	0.01699	0.4291	0.4295	1.666e-12	0.01987	49.848
PP	AscAoD	rs4630220	A	G	A	G	0.2198	-0.01059	0.2882	0.2862	2.541e-10	0.1848	40.0079
PP	AscAoD	rs4748454	G	A	G	A	0.2861	0.01025	0.1361	0.1413	5.517e-10	0.3203	38.4653
PP	AscAoD	rs4752695	C	G	C	G	0.2691	-0.01946	0.1212	0.1182	1.821e-08	0.08026	31.6936
PP	AscAoD	rs4760701	G	A	G	A	0.273	0.01222	0.2151	0.2163	7.384e-13	0.1614	51.4233
PP	AscAoD	rs4763417	C	T	C	T	0.1978	-0.01682	0.6752	0.6741	3.002e-09	0.02792	35.1772
PP	AscAoD	rs4785955	T	G	T	G	0.2278	-0.0003497	0.2117	0.2123	3.744e-09	0.9687	34.7383
PP	AscAoD	rs4809370	T	C	T	C	-0.1885	-0.001433	0.3896	0.3917	3.451e-09	0.8449	34.8955
PP	AscAoD	rs4811602	A	G	A	G	0.2326	0.002338	0.4632	0.4659	1.928e-13	0.7477	54.1123
PP	AscAoD	rs4902647	T	C	T	C	-0.1849	0.001458	0.4637	0.4636	3.484e-09	0.8391	34.8745
PP	AscAoD	rs4904503	T	C	T	C	0.1946	-0.02452	0.2953	0.298	1.749e-08	0.001786	31.7609
PP	AscAoD	rs4907571	C	T	C	T	0.2421	-0.0181	0.2801	0.28	3.218e-12	0.02303	48.5378
PP	AscAoD	rs4908539	A	G	A	G	-0.1991	0.0113	0.2777	0.2798	1.743e-08	0.1645	31.7402
PP	AscAoD	rs4937518	C	A	C	A	-0.2879	0.009608	0.6936	0.692	2.17e-17	0.215	71.9972
PP	AscAoD	rs4977297	C	T	C	T	-0.1755	0.003624	0.5718	0.5708	2.73e-08	0.6181	30.8837
PP	AscAoD	rs507666	A	G	A	G	0.2445	-0.008753	0.1833	0.1835	1.615e-09	0.344	36.3919
PP	AscAoD	rs535287831	TA	T	TA	T	-0.2872	0.006528	0.2047	0.2043	3.014e-13	0.4693	53.1885
PP	AscAoD	rs535971273	CA	C	CA	C	-0.2706	0.008738	0.2567	0.2558	8.711e-13	0.3151	51.1391
PP	AscAoD	rs541968437	CA	C	CA	C	-0.2377	0.0142	0.3068	0.3105	1.725e-11	0.07805	45.2403
PP	AscAoD	rs543119090	C	CT	C	CT	-0.4487	0.02814	0.112	0.1125	3.705e-17	0.02005	70.9224
PP	AscAoD	rs543302184	TA	T	TA	T	-0.3069	0.001256	0.4173	0.4217	1.022e-21	0.864	91.6361
PP	AscAoD	rs556507647	CTT	C	CTT	C	-0.1716	-0.01093	0.5283	0.5291	4.8e-08	0.1318	29.8089
PP	AscAoD	rs560887	C	T	C	T	0.3202	-0.01354	0.7105	0.7007	3.017e-20	0.0832	84.9538
PP	AscAoD	rs56158079	TA	T	TA	T	-0.2514	-0.01052	0.5191	0.5226	5.343e-15	0.1518	61.1081
PP	AscAoD	rs56394279	T	C	T	C	-0.2141	0.01089	0.521	0.5282	1.018e-11	0.1302	46.3144
PP	AscAoD	rs565335773	GA	G	GA	G	0.356	-0.00717	0.2125	0.2098	3.358e-20	0.4232	84.7523
PP	AscAoD	rs566839414	A	ATT	A	ATT	0.1983	0.005731	0.4064	0.4088	1.417e-09	0.4426	36.6402
PP	AscAoD	rs568232057	A	AT	A	AT	0.2349	-0.001339	0.3831	0.3771	8.291e-13	0.8587	51.2258
PP	AscAoD	rs571597306	TA	T	TA	T	0.19	-0.02159	0.5057	0.506	4.338e-09	0.003695	34.4739
PP	AscAoD	rs573455	G	A	G	A	-0.3906	0.01597	0.5321	0.53	9.007e-36	0.02619	155.831
PP	AscAoD	rs576406459	C	CTTTTTTTTTTTT	C	CTTTTTTTTTTTT	0.3054	-0.01547	0.4487	0.4481	7.096e-21	0.03957	87.8151
PP	AscAoD	rs57865802	G	A	G	A	-0.3843	0.005858	0.1118	0.1101	2.136e-14	0.6123	58.4185
PP	AscAoD	rs57939255	CA	C	CA	C	-0.2144	0.01282	0.3678	0.3654	2.886e-09	0.1211	35.2724
PP	AscAoD	rs5850658	C	CCAGA	C	CCAGA	-0.2173	-0.006336	0.3969	0.4006	1.347e-11	0.3867	45.7687
PP	AscAoD	rs58646822	T	C	T	C	-0.3004	-0.001621	0.249	0.2507	1.405e-16	0.8449	68.2953
PP	AscAoD	rs587673287	C	CTTT	C	CTTT	0.2684	-0.003316	0.6549	0.662	5.851e-15	0.6757	60.9471
PP	AscAoD	rs5883963	AT	A	AT	A	0.2229	-0.004507	0.7599	0.761	1.703e-09	0.595	36.3121
PP	AscAoD	rs6026728	T	C	T	C	0.3132	0.03363	0.1068	0.1075	7.739e-10	0.003839	37.8178
PP	AscAoD	rs60292764	G	A	G	A	-0.3308	0.008922	0.1429	0.1469	1.468e-13	0.377	54.6199
PP	AscAoD	rs6046164	A	G	A	G	-0.3909	0.01486	0.776	0.7814	2.563e-25	0.08824	108.14
PP	AscAoD	rs604723	C	T	C	T	0.3748	0.011	0.7239	0.7242	3.099e-26	0.1709	112.287
PP	AscAoD	rs606950	A	G	A	G	0.2081	0.0131	0.6178	0.6167	1.559e-10	0.07612	40.949
PP	AscAoD	rs6130557	C	G	C	G	0.3547	0.0307	0.1356	0.1302	6.389e-15	0.003794	60.7714
PP	AscAoD	rs61630645	T	TC	T	TC	-0.2424	0.01177	0.8099	0.8058	1.319e-08	0.2213	32.3018
PP	AscAoD	rs62012628	T	C	T	C	0.2053	-0.03929	0.2881	0.2878	3.462e-09	8.644e-07	34.9034
PP	AscAoD	rs62031668	C	T	C	T	-0.2842	-0.01734	0.1294	0.1316	1.546e-09	0.1045	36.4862
PP	AscAoD	rs62085690	A	G	A	G	0.207	0.01998	0.6913	0.7008	8.105e-09	0.0148	33.2469
PP	AscAoD	rs62270945	T	C	T	C	0.9173	-0.1518	0.02767	0.02724	1.072e-21	5.135e-12	91.588
PP	AscAoD	rs62650138	T	C	T	C	-0.2095	0.00532	0.2472	0.2501	7.87e-09	0.52	33.3268
PP	AscAoD	rs6445040	A	G	A	G	-0.1952	0.01308	0.666	0.6669	2.205e-08	0.1014	31.301
PP	AscAoD	rs6445055	A	G	A	G	0.263	0.01792	0.1789	0.1745	1.237e-10	0.06045	41.3895
PP	AscAoD	rs6500245	T	G	T	G	-0.1835	-0.004083	0.6066	0.6049	1.102e-08	0.5779	32.6581
PP	AscAoD	rs661554	A	G	A	G	0.3058	-0.02556	0.64	0.6392	9.286e-21	0.0006502	87.2937
PP	AscAoD	rs66563455	C	T	C	T	-0.2383	-0.0136	0.1846	0.1792	3.505e-09	0.1461	34.8788
PP	AscAoD	rs66737543	CA	C	CA	C	0.1807	0.007401	0.4502	0.4495	2.441e-08	0.3189	31.1047
PP	AscAoD	rs67772865	A	T	A	T	0.3366	0.006771	0.1768	0.172	2.358e-16	0.477	67.2688
PP	AscAoD	rs67926372	A	ATAAAT	A	ATAAAT	0.5463	-0.03701	0.04404	0.04455	3.777e-11	0.0476	43.7318
PP	AscAoD	rs67963450	T	TC	T	TC	0.4323	-0.01742	0.523	0.5347	5.044e-41	0.01776	179.908
PP	AscAoD	rs6802275	G	C	G	C	-0.1775	-0.006755	0.4088	0.4085	2.49e-08	0.3532	31.0778
PP	AscAoD	rs6823685	A	C	A	C	-0.346	-0.0103	0.4838	0.4782	2.895e-28	0.1506	121.576
PP	AscAoD	rs6841581	A	G	A	G	0.3032	-0.03062	0.1444	0.1416	8.174e-12	0.002934	46.717
PP	AscAoD	rs6876982	T	C	T	C	-0.2356	0.002961	0.2537	0.2574	5.77e-11	0.718	42.9012
PP	AscAoD	rs6898449	G	A	G	A	0.2043	0.0138	0.4184	0.4114	1.911e-10	0.05952	40.5572
PP	AscAoD	rs6958837	C	A	C	A	0.4127	0.01867	0.8901	0.8977	5.854e-16	0.1161	65.483
PP	AscAoD	rs6964590	A	G	A	G	0.2517	0.04041	0.2374	0.2401	1.72e-11	2.034e-06	45.268
PP	AscAoD	rs6986736	A	T	A	T	-0.2297	-0.025	0.6373	0.6372	1.739e-12	0.000852	49.7683
PP	AscAoD	rs699	G	A	G	A	0.2216	0.01186	0.4151	0.4032	5.183e-12	0.1062	47.6276
PP	AscAoD	rs6990531	G	T	G	T	-0.2171	-0.00887	0.2509	0.2448	2.756e-09	0.2869	35.3393
PP	AscAoD	rs7100500	C	A	C	A	0.2349	0.01497	0.4345	0.4294	1.056e-13	0.03933	55.2576
PP	AscAoD	rs7107356	G	A	G	A	0.3311	0.01945	0.5048	0.5058	2.959e-26	0.006721	112.402
PP	AscAoD	rs71175234	A	ATT	A	ATT	-0.2133	-0.00207	0.2854	0.2822	1.619e-09	0.7997	36.3673
PP	AscAoD	rs71304101	A	G	A	G	-0.3005	0.01301	0.1181	0.1225	6.011e-10	0.2339	38.3099
PP	AscAoD	rs71313932	C	G	C	G	0.374	-0.008131	0.2818	0.2845	1.104e-26	0.3065	114.38
PP	AscAoD	rs71577199	T	TA	T	TA	-0.262	0.006916	0.2121	0.2138	6.988e-11	0.449	42.519
PP	AscAoD	rs7161323	T	C	T	C	0.2475	-0.008082	0.709	0.7135	7.311e-13	0.3057	51.465
PP	AscAoD	rs71613970	A	AGT	A	AGT	-0.2761	0.00615	0.4541	0.4665	3.099e-18	0.3928	75.8603
PP	AscAoD	rs72057562	C	CCTT	C	CCTT	-0.4404	0.0332	0.06819	0.06963	1.66e-12	0.01905	49.843
PP	AscAoD	rs7226020	C	T	C	T	0.3409	-0.003509	0.4342	0.4321	3.686e-26	0.6361	111.945
PP	AscAoD	rs7236548	A	C	A	C	0.5396	-0.0396	0.1889	0.1823	2.261e-41	2.217e-05	181.526
PP	AscAoD	rs7249331	T	C	T	C	0.383	-0.005213	0.7642	0.7701	3.123e-25	0.5397	107.732
PP	AscAoD	rs72765275	G	A	G	A	0.5277	-0.04399	0.1318	0.1356	6.54e-30	2.7e-05	129.063
PP	AscAoD	rs72831343	G	T	G	T	-0.33	-0.01875	0.1407	0.1457	3.122e-13	0.06569	53.1382
PP	AscAoD	rs72928605	G	A	G	A	0.4403	-0.01238	0.1208	0.1238	7.656e-20	0.2563	83.1348
PP	AscAoD	rs72931748	G	A	G	A	-0.4167	0.08805	0.08887	0.08768	4.222e-14	4.387e-12	57.0688
PP	AscAoD	rs73033340	G	A	G	A	-0.5498	0.0125	0.03039	0.03247	2.399e-09	0.5375	35.6129
PP	AscAoD	rs73046792	A	G	A	G	-0.3686	-0.007399	0.159	0.1641	1.128e-17	0.444	73.2761
PP	AscAoD	rs7315980	A	G	A	G	0.3694	0.000338	0.08667	0.08211	3.853e-11	0.9797	43.6843
PP	AscAoD	rs73563812	T	G	T	G	-0.296	-0.02984	0.2371	0.2363	7.809e-16	0.0004094	64.9444
PP	AscAoD	rs7395791	A	G	A	G	-0.1968	-0.004975	0.444	0.4467	4.351e-10	0.4905	38.9338
PP	AscAoD	rs74157561	G	A	G	A	0.4315	-0.005751	0.04956	0.04667	2.921e-09	0.7363	35.2381
PP	AscAoD	rs7500448	G	A	G	A	-0.5622	0.0417	0.2478	0.2519	6.66e-53	4.927e-07	234.41
PP	AscAoD	rs7512286	G	A	G	A	-0.384	-0.03034	0.1018	0.1023	1.466e-13	0.01043	54.6165
PP	AscAoD	rs7520981	C	T	C	T	0.2004	0.01362	0.3759	0.3792	1.884e-09	0.07248	36.0864
PP	AscAoD	rs75262718	A	G	A	G	-0.2257	0.0005536	0.2555	0.2539	3.301e-10	0.9466	39.5032
PP	AscAoD	rs7532173	G	A	G	A	0.1949	0.002209	0.5686	0.5621	8.511e-10	0.7604	37.6348
PP	AscAoD	rs75505858	C	T	C	T	0.2735	0.008326	0.1149	0.1149	2.66e-08	0.4602	30.9396
PP	AscAoD	rs75588192	A	G	A	G	0.256	0.0151	0.1363	0.1392	3.728e-08	0.1513	30.2831
PP	AscAoD	rs75811347	A	G	A	G	-0.3079	-0.02293	0.08679	0.08406	2.667e-08	0.07513	30.9334
PP	AscAoD	rs7605824	A	G	A	G	0.2118	-0.008133	0.3472	0.3517	1.178e-10	0.2793	41.4943
PP	AscAoD	rs7611456	T	C	T	C	-0.2024	-0.003571	0.6631	0.6631	1.267e-09	0.6411	36.8544
PP	AscAoD	rs7671947	C	T	C	T	-0.7759	0.01548	0.1093	0.1037	3.895e-54	0.1915	240.04
PP	AscAoD	rs7701003	G	A	G	A	-0.2539	-0.02728	0.3722	0.369	4.059e-15	0.0002586	61.6376
PP	AscAoD	rs7709552	G	A	G	A	0.244	-0.01254	0.4484	0.4449	1.318e-14	0.08454	59.3586
PP	AscAoD	rs7764523	A	G	A	G	0.2994	0.01376	0.328	0.3221	3.455e-19	0.07228	80.1625
PP	AscAoD	rs77753189	T	C	T	C	-0.3357	-0.007959	0.07227	0.07498	3.335e-08	0.5588	30.5057
PP	AscAoD	rs77754772	T	C	T	C	-0.342	0.03856	0.06657	0.06545	4.575e-08	0.007505	29.8854
PP	AscAoD	rs77870048	T	C	T	C	1.415	-0.1603	0.05144	0.0524	6.011e-87	2.503e-23	390.777
PP	AscAoD	rs7822260	G	A	G	A	0.2614	0.01174	0.6808	0.6812	6.177e-15	0.1292	60.8502
PP	AscAoD	rs78651450	A	G	A	G	0.4532	-0.0009629	0.04033	0.0411	1.269e-08	0.9576	32.383
PP	AscAoD	rs7938342	A	T	A	T	0.4235	0.003049	0.5819	0.5802	1.684e-40	0.6752	177.47
PP	AscAoD	rs79702393	A	C	A	C	-0.6052	0.0367	0.04038	0.03975	5.917e-14	0.04789	56.3943
PP	AscAoD	rs79754687	C	T	C	T	0.305	-0.006266	0.1429	0.1435	9.615e-12	0.5408	46.3908
PP	AscAoD	rs80226362	T	G	T	G	0.2415	0.0007642	0.1823	0.1822	2.486e-09	0.9344	35.5394
PP	AscAoD	rs8033532	T	G	T	G	-0.2315	0.006483	0.552	0.5504	1.599e-13	0.3693	54.4594
PP	AscAoD	rs8102624	A	G	A	G	0.745	-0.02026	0.08036	0.07195	1.72e-38	0.1442	168.281
PP	AscAoD	rs8904	A	G	A	G	0.2503	-0.01462	0.3672	0.3623	1.13e-14	0.04966	59.6436
PP	AscAoD	rs904475	A	G	A	G	0.298	-0.003226	0.6231	0.6244	2.484e-20	0.6646	85.3833
PP	AscAoD	rs9272603	A	G	A	G	0.3696	-0.01939	0.263	0.2658	3.131e-25	0.01757	107.665
PP	AscAoD	rs9337951	A	G	A	G	0.335	-0.02991	0.3361	0.3469	1.105e-22	0.0001096	96.0606
PP	AscAoD	rs9349379	G	A	G	A	-0.3567	0.01598	0.4024	0.4069	1.044e-28	0.02861	123.557
PP	AscAoD	rs9401451	A	G	A	G	-0.6242	0.01389	0.1025	0.09903	8.393e-34	0.2465	146.847
PP	AscAoD	rs9475495	A	G	A	G	0.483	-0.0167	0.05912	0.05219	7.683e-13	0.303	51.354
PP	AscAoD	rs9590404	C	G	C	G	0.2528	0.002235	0.2418	0.2346	5.372e-12	0.7923	47.552
PP	AscAoD	rs9636202	A	G	A	G	-0.2412	0.002219	0.2683	0.2706	1.091e-11	0.7831	46.1634
PP	AscAoD	rs9689079	G	A	G	A	0.4548	-0.01106	0.776	0.7789	7.243e-34	0.2025	147.167
PP	AscAoD	rs9844972	C	G	C	G	0.4245	-0.01995	0.06873	0.07153	2.154e-11	0.1588	44.8308
PP	AscAoD	rs9900613	T	C	T	C	-0.1941	0.00232	0.4266	0.4307	1.131e-09	0.7501	37.0926
PP	AscAoD	rs992472	T	G	T	G	0.2117	-0.00391	0.4	0.386	4.569e-11	0.5954	43.3591
PP	AscAoD	rs9957388	C	G	C	G	-0.3022	0.01178	0.3251	0.3272	1.71e-19	0.124	81.5712
DBP	AscAoD	rs10048404	T	C	T	C	-0.1812	0.001764	0.3624	0.3647	1.562e-10	0.8117	40.9672
DBP	AscAoD	rs10069690	T	C	T	C	0.1918	0.005774	0.263	0.2568	6.015e-10	0.4822	38.3296
DBP	AscAoD	rs10134101	G	A	G	A	-0.3923	-0.008649	0.0397	0.03728	1.768e-08	0.6487	31.7336
DBP	AscAoD	rs1021508	T	C	T	C	0.203	0.002753	0.3789	0.3782	4.1e-13	0.7102	52.6001
DBP	AscAoD	rs10244142	T	C	T	C	0.1867	-0.005885	0.314	0.3119	2.626e-10	0.4513	39.9455
DBP	AscAoD	rs10263707	G	T	G	T	0.2292	0.006387	0.3017	0.3062	1.56e-14	0.415	58.9972
DBP	AscAoD	rs10282122	T	C	T	C	-0.2795	-0.01028	0.6694	0.6653	4.967e-22	0.1755	93.0822
DBP	AscAoD	rs1040926	G	A	G	A	-0.2621	0.0008571	0.09429	0.09757	1.797e-08	0.9435	31.7162
DBP	AscAoD	rs1044822	T	C	T	C	-0.2116	-0.005183	0.1513	0.151	2.782e-08	0.6068	30.8448
DBP	AscAoD	rs10463351	G	A	G	A	0.196	-0.002783	0.8134	0.8085	2.595e-08	0.7602	30.987
DBP	AscAoD	rs10493818	T	C	T	C	0.226	-0.00125	0.3756	0.3811	1.345e-15	0.8655	63.8643
DBP	AscAoD	rs10575617	A	AAC	A	AAC	0.3128	-0.01222	0.5235	0.5266	1.021e-28	0.09799	123.65
DBP	AscAoD	rs10582446	T	TTAAG	T	TTAAG	0.2053	-0.01686	0.2675	0.2694	2.542e-11	0.03688	44.5167
DBP	AscAoD	rs10595670	A	AGTT	A	AGTT	0.3053	-0.004536	0.2468	0.2445	5.321e-22	0.5872	92.989
DBP	AscAoD	rs10712483	C	CT	C	CT	-0.2071	-0.003828	0.1932	0.1939	6.865e-09	0.6828	33.5589
DBP	AscAoD	rs10712490	G	GT	G	GT	0.1763	0.008623	0.6011	0.596	2.755e-10	0.2399	39.844
DBP	AscAoD	rs10804330	C	T	C	T	-0.1759	-0.009226	0.4257	0.4337	2.47e-10	0.2065	40.0352
DBP	AscAoD	rs10832586	C	A	C	A	0.3622	0.01961	0.2025	0.1975	1.06e-26	0.02952	114.426
DBP	AscAoD	rs10866013	C	T	C	T	0.2142	0.007074	0.2869	0.2799	9.77e-13	0.3769	50.9117
DBP	AscAoD	rs10926987	A	C	A	C	0.3575	0.02539	0.3026	0.2978	1.455e-33	0.001236	145.772
DBP	AscAoD	rs10977670	C	A	C	A	-0.1679	-0.004766	0.6397	0.6478	3.865e-09	0.5249	34.6822
DBP	AscAoD	rs10980408	C	T	C	T	0.5039	-0.02065	0.03635	0.03565	5.805e-12	0.2883	47.3878
DBP	AscAoD	rs11062105	T	C	T	C	-0.2144	-0.003166	0.1709	0.1742	3.579e-09	0.7394	34.8464
DBP	AscAoD	rs11062219	T	C	T	C	0.2065	-0.003073	0.3678	0.3681	3.235e-13	0.6819	53.0559
DBP	AscAoD	rs11083560	G	C	G	C	0.1773	0.01107	0.2608	0.2627	1.113e-08	0.1747	32.6478
DBP	AscAoD	rs11145807	G	A	G	A	-0.2014	-0.01409	0.584	0.5945	5.219e-13	0.05584	52.1087
DBP	AscAoD	rs111699248	CA	C	CA	C	0.1837	0.00843	0.2613	0.2603	8.496e-09	0.3177	33.1409
DBP	AscAoD	rs111836980	C	A	C	A	0.3639	0.06753	0.1626	0.1556	1.568e-22	1.237e-11	95.3846
DBP	AscAoD	rs11191559	T	C	T	C	-0.5917	0.007395	0.08038	0.07782	1.397e-32	0.5795	141.284
DBP	AscAoD	rs112092329	A	G	A	G	-0.2887	-0.01905	0.1149	0.1138	1.606e-11	0.09386	45.3933
DBP	AscAoD	rs112204826	T	C	T	C	0.5828	0.03027	0.03733	0.03778	4.931e-16	0.1045	65.8305
DBP	AscAoD	rs11222084	T	A	T	A	-0.2427	-0.03374	0.3655	0.367	9.369e-18	5.791e-06	73.6514
DBP	AscAoD	rs112248459	A	T	A	T	0.2616	-0.01186	0.1193	0.1202	4.586e-09	0.3088	34.3729
DBP	AscAoD	rs112352251	TTTTTG	T	TTTTTG	T	-0.1977	-0.006485	0.5228	0.5165	3.89e-13	0.3648	52.6743
DBP	AscAoD	rs11240656	A	G	A	G	0.1534	-0.004633	0.4633	0.469	2.223e-08	0.5203	31.2979
DBP	AscAoD	rs11249244	A	G	A	G	0.1819	0.005346	0.6139	0.6254	1.766e-10	0.474	40.7072
DBP	AscAoD	rs112838398	G	C	G	C	-0.272	0.01096	0.09186	0.09071	7.843e-09	0.3798	33.3217
DBP	AscAoD	rs112849193	TGGATGTG	T	TGGATGTG	T	0.2039	-0.003366	0.7778	0.7828	7.192e-10	0.7023	37.97
DBP	AscAoD	rs112970645	G	A	G	A	0.1908	0.006366	0.4423	0.4482	3.339e-12	0.3796	48.4904
DBP	AscAoD	rs11330240	C	CT	C	CT	0.4627	-0.004838	0.3245	0.3238	3.333e-57	0.5297	254.042
DBP	AscAoD	rs113356108	CT	C	CT	C	0.2163	0.01687	0.6058	0.6084	1.705e-14	0.0224	58.8322
DBP	AscAoD	rs11372617	CT	C	CT	C	0.1746	0.01983	0.3471	0.3432	1.31e-09	0.009063	36.805
DBP	AscAoD	rs113897653	C	CT	C	CT	-0.1832	0.01102	0.3215	0.3229	6.091e-09	0.1853	33.7815
DBP	AscAoD	rs11392701	GA	G	GA	G	0.1996	0.003143	0.2108	0.2028	5.975e-09	0.7321	33.8438
DBP	AscAoD	rs11418872	CT	C	CT	C	0.2101	0.01626	0.6918	0.6909	2.598e-12	0.04063	48.9487
DBP	AscAoD	rs11428568	AC	A	AC	A	-0.1892	0.01436	0.4271	0.4263	7.145e-12	0.04777	46.992
DBP	AscAoD	rs11432913	TA	T	TA	T	-0.1956	-0.02214	0.7887	0.7829	1.299e-08	0.01365	32.3311
DBP	AscAoD	rs114613498	G	A	G	A	0.2214	0.0005363	0.2087	0.208	1.593e-10	0.9532	40.9215
DBP	AscAoD	rs115262049	T	A	T	A	-0.4729	0.01041	0.08652	0.08685	3.677e-22	0.4155	93.7151
DBP	AscAoD	rs11556924	T	C	T	C	-0.2913	-0.008721	0.3782	0.3859	5.911e-25	0.237	106.478
DBP	AscAoD	rs11608122	T	C	T	C	0.2433	0.002895	0.258	0.2622	8.056e-15	0.7238	60.3449
DBP	AscAoD	rs11636952	C	T	C	T	-0.5003	-0.008075	0.6762	0.6948	6.945e-64	0.3022	284.716
DBP	AscAoD	rs11642954	A	G	A	G	-0.2748	0.01211	0.1937	0.1974	1.45e-15	0.18	63.7029
DBP	AscAoD	rs11662176	T	C	T	C	-0.208	-0.007814	0.3233	0.3223	1.087e-12	0.3108	50.6718
DBP	AscAoD	rs11666569	T	C	T	C	0.1988	0.01667	0.2919	0.2902	2.965e-11	0.03446	44.2069
DBP	AscAoD	rs11675276	C	T	C	T	-0.2285	-0.001801	0.2705	0.2764	1.124e-13	0.8232	55.1464
DBP	AscAoD	rs1173727	C	T	C	T	0.4601	0.02773	0.6004	0.5976	9.887e-62	0.0001439	274.902
DBP	AscAoD	rs11755772	T	C	T	C	-0.1693	0.00438	0.3768	0.3721	1.827e-09	0.557	36.145
DBP	AscAoD	rs11774829	A	T	A	T	-0.2955	-0.04009	0.09811	0.1008	1.899e-10	0.0009279	40.5582
DBP	AscAoD	rs117777118	A	G	A	G	-0.5191	-0.02982	0.03773	0.03915	1.816e-11	0.137	45.1549
DBP	AscAoD	rs11781781	G	A	G	A	-0.212	-0.01875	0.6981	0.7128	1.509e-12	0.01876	50.0712
DBP	AscAoD	rs1185719	A	G	A	G	0.173	-0.0034	0.6876	0.6882	3.869e-09	0.6605	34.6964
DBP	AscAoD	rs11885217	G	A	G	A	0.195	-0.00154	0.3007	0.2976	6.096e-11	0.845	42.7616
DBP	AscAoD	rs11920280	G	A	G	A	-0.1686	0.01032	0.4863	0.491	5.42e-10	0.1506	38.5067
DBP	AscAoD	rs11945489	T	C	T	C	-0.2629	-0.0007888	0.289	0.287	2.87e-18	0.9213	75.9834
DBP	AscAoD	rs1213404	A	G	A	G	-0.1619	-0.008383	0.4151	0.4166	4.923e-09	0.2499	34.2107
DBP	AscAoD	rs12143905	A	C	A	C	-0.1759	-0.002578	0.3007	0.303	3.142e-09	0.7409	35.124
DBP	AscAoD	rs12224337	A	G	A	G	0.2051	0.001393	0.5075	0.5087	3.922e-14	0.8455	57.2364
DBP	AscAoD	rs12258967	G	C	G	C	-0.4153	-0.02633	0.295	0.2974	6.092e-44	0.0007973	193.31
DBP	AscAoD	rs12411044	A	G	A	G	-0.2827	-0.0185	0.2073	0.2099	4.593e-17	0.03482	70.4961
DBP	AscAoD	rs12509595	C	T	C	T	0.5649	0.02339	0.2897	0.2913	8.137e-79	0.002996	353.155
DBP	AscAoD	rs12535256	C	T	C	T	0.1572	-5.156e-05	0.4412	0.4396	8.627e-09	0.9943	33.1331
DBP	AscAoD	rs12555129	T	G	T	G	-0.2328	0.01165	0.1941	0.1923	1.252e-11	0.1995	45.8783
DBP	AscAoD	rs12567136	T	C	T	C	-0.5419	-0.03073	0.1634	0.1627	3.873e-49	0.001468	217.078
DBP	AscAoD	rs12569995	T	A	T	A	-0.2454	0.001964	0.1154	0.1159	1.764e-08	0.8639	31.723
DBP	AscAoD	rs12593929	A	G	A	G	-0.3227	-0.02253	0.9331	0.9508	1.419e-08	0.1758	32.1642
DBP	AscAoD	rs12595321	A	G	A	G	-0.1589	0.006242	0.3935	0.3926	1.115e-08	0.3959	32.6237
DBP	AscAoD	rs12599980	T	C	T	C	-0.2193	-0.01199	0.4138	0.4075	3.267e-15	0.1036	62.1388
DBP	AscAoD	rs12693302	A	G	A	G	-0.3705	-0.001557	0.6395	0.6489	1.033e-38	0.8359	169.356
DBP	AscAoD	rs1275982	T	C	T	C	-0.4469	-0.01812	0.6065	0.6148	4.204e-57	0.01414	253.656
DBP	AscAoD	rs12978472	G	C	G	C	-0.7114	-0.02706	0.1275	0.1287	7.434e-67	0.01187	298.439
DBP	AscAoD	rs12996348	G	T	G	T	-0.3307	-0.003322	0.2728	0.2705	3.049e-27	0.6828	116.872
DBP	AscAoD	rs13107325	T	C	T	C	-0.7157	-0.01941	0.07199	0.07169	1.685e-41	0.1636	182.077
DBP	AscAoD	rs13132319	C	G	C	G	-0.2596	0.009898	0.2581	0.259	1.354e-16	0.231	68.3518
DBP	AscAoD	rs13163533	G	C	G	C	0.4265	-0.00689	0.07912	0.08177	4.406e-17	0.6017	70.5706
DBP	AscAoD	rs13219476	G	T	G	T	-0.243	-0.05065	0.108	0.1047	3.076e-08	1.604e-05	30.6536
DBP	AscAoD	rs13324341	T	C	T	C	0.2062	0.01246	0.1604	0.1638	2.804e-08	0.2005	30.8409
DBP	AscAoD	rs13422268	G	A	G	A	-0.2103	-0.001709	0.4063	0.4083	4.286e-14	0.8159	57.0201
DBP	AscAoD	rs13837	G	T	G	T	-0.2268	-0.003982	0.857	0.8642	5.922e-09	0.7042	33.8534
DBP	AscAoD	rs139677120	ATCAT	A	ATCAT	A	0.3219	0.0339	0.08982	0.09101	2.674e-10	0.01108	39.9009
DBP	AscAoD	rs140523628	A	G	A	G	-0.4676	0.001395	0.05567	0.05777	4.104e-15	0.9282	61.6574
DBP	AscAoD	rs1436138	G	A	G	A	-0.2448	-0.000874	0.3631	0.3607	6.723e-18	0.9074	74.2995
DBP	AscAoD	rs143876369	CTCTG	C	CTCTG	C	-0.2352	-0.005971	0.6098	0.6159	1.76e-15	0.4448	63.309
DBP	AscAoD	rs1454323	T	C	T	C	0.1991	0.001984	0.7837	0.7865	3.597e-09	0.8237	34.8219
DBP	AscAoD	rs145792022	C	T	C	T	0.6375	-0.02099	0.01582	0.01546	9.025e-09	0.4758	33.0444
DBP	AscAoD	rs1465405	G	T	G	T	-0.1871	-0.01788	0.248	0.2494	2.656e-09	0.03143	35.4146
DBP	AscAoD	rs147435051	CAG	C	CAG	C	0.4819	-0.0006389	0.09737	0.09501	6.743e-26	0.958	110.757
DBP	AscAoD	rs148337395	T	TTTAA	T	TTTAA	0.2983	-0.002361	0.8173	0.8155	6.928e-17	0.801	69.7012
DBP	AscAoD	rs148728593	ATATATT	A	ATATATT	A	0.2544	-0.001642	0.701	0.7055	1.056e-17	0.835	73.3705
DBP	AscAoD	rs149237448	C	CAG	C	CAG	-0.2754	-0.00119	0.3169	0.3212	4.722e-21	0.8771	88.6495
DBP	AscAoD	rs149481999	G	GC	G	GC	-0.3051	-0.008595	0.2168	0.2209	3.772e-20	0.3217	84.5535
DBP	AscAoD	rs1498785	G	C	G	C	0.2066	0.006214	0.2079	0.1934	1.404e-09	0.4946	36.6642
DBP	AscAoD	rs1539624	A	G	A	G	0.2069	0.00114	0.5503	0.5514	5.841e-14	0.8748	56.3998
DBP	AscAoD	rs1559359	T	C	T	C	-0.1889	0.005056	0.551	0.5463	7.159e-12	0.4834	47.0133
DBP	AscAoD	rs1652376	T	G	T	G	-0.1802	0.007794	0.4693	0.4657	3.985e-11	0.2781	43.6336
DBP	AscAoD	rs1657880	T	C	T	C	-0.2887	0.002765	0.1012	0.1023	2.066e-10	0.8169	40.4017
DBP	AscAoD	rs1687318	C	T	C	T	-0.2823	-0.01401	0.7334	0.7348	4.296e-20	0.08371	84.2814
DBP	AscAoD	rs17033685	T	A	T	A	0.3304	0.02426	0.06867	0.06697	7.675e-10	0.09179	37.8416
DBP	AscAoD	rs17035646	A	G	A	G	0.3755	0.007888	0.3378	0.3346	2.4e-38	0.3022	167.658
DBP	AscAoD	rs17080069	G	A	G	A	-0.6047	-0.01604	0.07482	0.07372	9.393e-32	0.2434	137.495
DBP	AscAoD	rs17817449	G	T	G	T	0.183	-0.006492	0.3913	0.3914	4.77e-11	0.3804	43.239
DBP	AscAoD	rs1806920	A	G	A	G	-0.2209	0.02794	0.5422	0.552	6.04e-16	0.0001095	65.4256
DBP	AscAoD	rs1848510	A	G	A	G	0.1906	-0.004044	0.3655	0.3628	1.523e-11	0.5902	45.4885
DBP	AscAoD	rs1867624	T	C	T	C	0.1838	0.006629	0.619	0.6169	5.608e-11	0.368	42.967
DBP	AscAoD	rs1887320	A	G	A	G	0.3785	0.008594	0.477	0.4753	6.751e-44	0.2317	193.071
DBP	AscAoD	rs1938598	C	T	C	T	-0.1941	-0.002263	0.2395	0.2411	1.135e-09	0.788	37.0926
DBP	AscAoD	rs1950491	T	C	T	C	-0.3365	-0.009913	0.06275	0.06347	2.172e-09	0.5026	35.8252
DBP	AscAoD	rs1969684	G	C	G	C	0.1589	0.003481	0.4182	0.4137	9.786e-09	0.6344	32.8833
DBP	AscAoD	rs1978473	A	C	A	C	-0.1968	0.004263	0.6095	0.6097	2.104e-12	0.5634	49.3655
DBP	AscAoD	rs198851	G	T	G	T	-0.5087	0.005533	0.8532	0.8495	8.258e-40	0.5828	174.311
DBP	AscAoD	rs1990658	A	G	A	G	0.4036	0.01882	0.08571	0.07441	6.326e-16	0.1698	65.34
DBP	AscAoD	rs200034545	G	T	G	T	0.22	-0.00857	0.1679	0.1677	4.546e-09	0.3876	34.3628
DBP	AscAoD	rs2009733	G	A	G	A	-0.1828	-0.009468	0.5042	0.5052	1.58e-11	0.1849	45.4332
DBP	AscAoD	rs201645053	A	T	A	T	0.3125	-0.005546	0.1782	0.1738	4.047e-17	0.5746	70.7591
DBP	AscAoD	rs204883	A	G	A	G	0.2759	0.008437	0.3803	0.3819	6.046e-23	0.2533	97.2317
DBP	AscAoD	rs2078339	G	A	G	A	-0.4253	-0.03257	0.2757	0.27	2.77e-44	6.204e-05	194.826
DBP	AscAoD	rs2106973	G	A	G	A	-0.1802	-0.004418	0.5113	0.5139	4.476e-11	0.539	43.3788
DBP	AscAoD	rs2152951	A	G	A	G	0.234	0.01342	0.489	0.4871	9.642e-18	0.06155	73.5772
DBP	AscAoD	rs2163379	C	A	C	A	-0.3773	-0.02584	0.6231	0.6223	3.756e-40	0.0005186	176.001
DBP	AscAoD	rs2242338	C	A	C	A	-0.4148	-0.007789	0.07469	0.07237	1.403e-15	0.5749	63.7784
DBP	AscAoD	rs2250377	G	A	G	A	-0.2277	-0.004466	0.6667	0.6632	3.143e-15	0.5556	62.206
DBP	AscAoD	rs2254626	G	T	G	T	0.2946	-0.007327	0.8005	0.8009	4.974e-18	0.4169	74.9008
DBP	AscAoD	rs2289125	C	A	C	A	-0.1823	-0.001097	0.7751	0.7864	4.021e-08	0.9005	30.1325
DBP	AscAoD	rs2289583	A	C	A	C	0.2729	0.000353	0.2796	0.2823	2.432e-19	0.9646	80.8518
DBP	AscAoD	rs2301597	C	T	C	T	-0.2583	-0.0006548	0.57	0.5769	6.992e-21	0.9281	87.8396
DBP	AscAoD	rs2303518	G	T	G	T	0.2288	0.01396	0.3348	0.336	2.082e-15	0.06605	62.9829
DBP	AscAoD	rs2306526	T	C	T	C	-0.1898	-0.004074	0.518	0.5215	3.137e-12	0.5701	48.6201
DBP	AscAoD	rs2389824	T	G	T	G	-0.1726	-0.009755	0.2726	0.2757	2.398e-08	0.2291	31.1604
DBP	AscAoD	rs263017	G	A	G	A	-0.1906	0.0006671	0.5053	0.5055	2.384e-12	0.9261	49.1391
DBP	AscAoD	rs264203	C	A	C	A	0.168	0.02772	0.6162	0.6143	2.47e-09	0.0001849	35.5668
DBP	AscAoD	rs2643826	T	C	T	C	0.237	0.01807	0.4577	0.4533	8.844e-18	0.01241	73.7358
DBP	AscAoD	rs2666429	A	G	A	G	-0.1591	0.005899	0.3236	0.326	4.641e-08	0.4409	29.8714
DBP	AscAoD	rs2681492	C	T	C	T	-0.4295	0.01858	0.1745	0.1733	4.291e-33	0.04984	143.612
DBP	AscAoD	rs2728559	C	T	C	T	0.3232	0.02098	0.8465	0.8486	1.244e-17	0.03636	73.0684
DBP	AscAoD	rs2746187	G	A	G	A	0.205	-0.0009764	0.1879	0.189	4.385e-09	0.9152	34.4438
DBP	AscAoD	rs2782980	C	T	C	T	0.3911	0.01708	0.7209	0.7205	4.961e-38	0.03263	166.276
DBP	AscAoD	rs2836411	T	C	T	C	0.2621	0.02704	0.3527	0.3534	8.039e-20	0.000355	83.0532
DBP	AscAoD	rs2836620	C	G	C	G	0.1861	0.01771	0.754	0.7533	4.213e-09	0.03338	34.53
DBP	AscAoD	rs28575479	T	C	T	C	0.2325	0.006459	0.1727	0.1743	1.192e-10	0.4979	41.4793
DBP	AscAoD	rs28715490	T	C	T	C	-0.2557	0.01849	0.1897	0.1919	2.009e-13	0.04189	53.9887
DBP	AscAoD	rs28746784	T	C	T	C	-0.2935	-0.02202	0.2025	0.2009	1.142e-14	0.02792	59.6239
DBP	AscAoD	rs2977551	T	C	T	C	0.1634	-0.004392	0.5201	0.5171	1.968e-09	0.542	36.0088
DBP	AscAoD	rs2999159	G	A	G	A	0.41	0.01746	0.8338	0.8327	3.244e-29	0.0687	125.901
DBP	AscAoD	rs3013089	G	A	G	A	-0.1561	-0.009392	0.406	0.4037	1.825e-08	0.2004	31.6888
DBP	AscAoD	rs3184504	C	T	C	T	-0.5763	-0.01096	0.535	0.521	2.349e-96	0.1258	433.789
DBP	AscAoD	rs34127793	A	G	A	G	0.1798	-0.005873	0.3754	0.3827	3.631e-10	0.4295	39.3026
DBP	AscAoD	rs34130368	T	G	T	G	-0.3501	0.01485	0.116	0.1149	1.938e-16	0.1837	67.6676
DBP	AscAoD	rs343042	T	C	T	C	-0.1702	-0.03297	0.7227	0.727	2.913e-08	4.702e-05	30.7757
DBP	AscAoD	rs34404219	C	CA	C	CA	-0.2228	0.008373	0.4212	0.4216	4.328e-15	0.2621	61.5451
DBP	AscAoD	rs34483452	A	C	A	C	0.3359	0.004643	0.1385	0.1363	2.659e-17	0.6603	71.5517
DBP	AscAoD	rs34522012	CA	C	CA	C	0.179	0.004433	0.5624	0.5605	1.081e-10	0.5458	41.6684
DBP	AscAoD	rs34524650	A	AT	A	AT	-0.2583	-0.03624	0.5223	0.5243	4.139e-21	5.698e-07	88.9334
DBP	AscAoD	rs34556682	G	A	G	A	0.3135	0.02153	0.07843	0.07978	6.298e-10	0.1044	38.2348
DBP	AscAoD	rs34780337	A	ACT	A	ACT	0.4268	0.01957	0.4327	0.4374	2.145e-54	0.006778	241.221
DBP	AscAoD	rs34785737	C	CA	C	CA	-0.1823	-0.01274	0.4354	0.4351	1.426e-09	0.1069	36.6322
DBP	AscAoD	rs34790908	T	C	T	C	0.2062	0.001306	0.2645	0.2688	2.803e-11	0.8715	44.3011
DBP	AscAoD	rs34906157	T	G	T	G	0.1531	0.01961	0.3962	0.3955	4.401e-08	0.007711	29.9402
DBP	AscAoD	rs35317317	A	T	A	T	0.2869	0.01473	0.3651	0.3768	9.97e-24	0.04751	100.842
DBP	AscAoD	rs35361101	T	C	T	C	-0.3554	-0.0157	0.051	0.05302	8.931e-09	0.3279	33.0611
DBP	AscAoD	rs35429	G	A	G	A	-0.3887	-0.00638	0.385	0.3852	6.875e-44	0.3881	192.989
DBP	AscAoD	rs35475958	T	TA	T	TA	0.1742	0.005143	0.596	0.6012	9.019e-10	0.4923	37.5178
DBP	AscAoD	rs35718925	T	TA	T	TA	0.1979	-0.00732	0.5713	0.5653	1.701e-12	0.3184	49.8122
DBP	AscAoD	rs36004598	T	TA	T	TA	-0.2399	-0.01152	0.422	0.4233	2.297e-16	0.1345	67.3141
DBP	AscAoD	rs360137	C	T	C	T	0.2424	0.01292	0.5693	0.5774	1.235e-18	0.07421	77.6397
DBP	AscAoD	rs36054673	T	G	T	G	0.202	-0.002741	0.3678	0.3726	8.834e-13	0.7127	51.0565
DBP	AscAoD	rs36092215	A	G	A	G	-0.5654	0.02518	0.04281	0.03821	4.32e-16	0.1856	66.0872
DBP	AscAoD	rs370399	G	A	G	A	-0.1892	-0.01908	0.7472	0.743	1.927e-09	0.01967	36.0533
DBP	AscAoD	rs371720151	C	CT	C	CT	0.1913	0.003431	0.4826	0.4899	9.267e-12	0.6415	46.4788
DBP	AscAoD	rs371721577	CTCCT	C	CTCCT	C	0.3687	0.01643	0.04608	0.04839	2.67e-08	0.3357	30.935
DBP	AscAoD	rs372106593	GTA	G	GTA	G	-0.2099	0.003102	0.4408	0.4533	4.092e-14	0.6709	57.1312
DBP	AscAoD	rs373010735	AATTTATAG	A	AATTTATAG	A	-0.3312	-0.02025	0.8791	0.8785	3.827e-15	0.06799	61.772
DBP	AscAoD	rs3746042	G	A	G	A	-0.2379	-0.01006	0.2057	0.2032	2.102e-12	0.2637	49.3645
DBP	AscAoD	rs375518153	G	GA	G	GA	-0.4986	-0.02249	0.05451	0.05666	1.582e-16	0.1486	68.0543
DBP	AscAoD	rs3757394	T	C	T	C	0.2205	0.008988	0.6256	0.6245	5.514e-15	0.2266	61.0958
DBP	AscAoD	rs375921957	T	TG	T	TG	-0.2669	0.01009	0.1136	0.1179	7.557e-10	0.3677	37.872
DBP	AscAoD	rs3783330	T	G	T	G	-0.1645	0.006377	0.682	0.6808	2.113e-08	0.4114	31.3921
DBP	AscAoD	rs3798295	T	C	T	C	0.2006	-0.003085	0.1868	0.1868	9.201e-09	0.7374	33
DBP	AscAoD	rs3811632	T	G	T	G	-0.2146	-0.002075	0.2919	0.2936	6.697e-13	0.7919	51.6166
DBP	AscAoD	rs3828591	C	G	C	G	-0.3117	-0.00974	0.3907	0.3916	9.764e-29	0.1845	123.748
DBP	AscAoD	rs3836508	TG	T	TG	T	0.2292	0.01399	0.3294	0.3246	3.788e-15	0.07004	61.8233
DBP	AscAoD	rs3918226	T	C	T	C	0.8164	-0.00197	0.07838	0.08135	1.49e-56	0.8823	251.104
DBP	AscAoD	rs415196	T	C	T	C	-0.1949	0.002826	0.2749	0.2778	2.224e-10	0.7258	40.2514
DBP	AscAoD	rs419076	C	T	C	T	-0.3736	-0.01712	0.5286	0.5296	8.58e-43	0.01728	188.105
DBP	AscAoD	rs419473	A	G	A	G	0.1832	-0.003485	0.336	0.3387	3.897e-10	0.6499	39.1747
DBP	AscAoD	rs42625	G	T	G	T	-0.1522	-0.00398	0.5759	0.5823	3.157e-08	0.584	30.6089
DBP	AscAoD	rs4335411	A	G	A	G	0.2827	0.01749	0.7659	0.7616	1.752e-16	0.05169	67.8907
DBP	AscAoD	rs4337253	C	G	C	G	-0.224	-0.04644	0.3386	0.3356	6.763e-15	1.01e-09	60.6622
DBP	AscAoD	rs4459609	A	C	A	C	-0.1874	0.001424	0.6216	0.6218	2.493e-11	0.8478	44.5395
DBP	AscAoD	rs4507656	G	C	G	C	0.2112	0.007214	0.2985	0.3052	2.668e-12	0.3597	48.9397
DBP	AscAoD	rs4687077	C	T	C	T	-0.172	0.008116	0.4717	0.4739	3.289e-10	0.26	39.4918
DBP	AscAoD	rs4714224	C	G	C	G	-0.2172	-0.009305	0.2734	0.276	1.209e-12	0.2492	50.4481
DBP	AscAoD	rs4752695	C	G	C	G	0.2404	-0.01946	0.1212	0.1182	7.947e-09	0.08026	33.2989
DBP	AscAoD	rs4809370	T	C	T	C	-0.2302	-0.001433	0.3896	0.3917	1.088e-16	0.8449	68.8152
DBP	AscAoD	rs4908678	C	T	C	T	0.1932	-0.005968	0.3696	0.3694	8.63e-12	0.4218	46.6389
DBP	AscAoD	rs4984496	G	T	G	T	-0.2518	-0.001548	0.6759	0.6748	6.265e-18	0.8398	74.4631
DBP	AscAoD	rs506981	T	A	T	A	-0.2127	0.002044	0.383	0.3818	3.166e-14	0.7822	57.6234
DBP	AscAoD	rs507666	A	G	A	G	-0.364	-0.008753	0.1833	0.1835	4.844e-25	0.344	106.874
DBP	AscAoD	rs527979842	C	A	C	A	-0.3326	-0.001569	0.05749	0.05927	1.623e-08	0.9183	31.8978
DBP	AscAoD	rs536338	G	C	G	C	0.2094	-0.003856	0.7217	0.7216	5.554e-12	0.6299	47.4779
DBP	AscAoD	rs541968437	CA	C	CA	C	0.2754	0.0142	0.3068	0.3105	2.81e-19	0.07805	80.5781
DBP	AscAoD	rs543302184	TA	T	TA	T	-0.4034	0.001256	0.4173	0.4217	1.964e-47	0.864	209.356
DBP	AscAoD	rs554034334	CA	C	CA	C	0.1593	0.006086	0.416	0.4159	3.444e-08	0.4242	30.4465
DBP	AscAoD	rs556507647	CTT	C	CTT	C	-0.2298	-0.01093	0.5283	0.5291	4.19e-17	0.1318	70.6485
DBP	AscAoD	rs55661135	A	G	A	G	0.1933	-0.01976	0.4881	0.4837	1.185e-12	0.006012	50.504
DBP	AscAoD	rs55733296	A	G	A	G	0.4267	0.04569	0.03716	0.03868	3.467e-09	0.01382	34.8988
DBP	AscAoD	rs56047846	C	CAA	C	CAA	0.1537	0.01392	0.5824	0.5872	3.017e-08	0.0581	30.6997
DBP	AscAoD	rs56158079	TA	T	TA	T	-0.1567	-0.01052	0.5191	0.5226	2.07e-08	0.1518	31.4097
DBP	AscAoD	rs561597834	CA	C	CA	C	0.1945	0.004889	0.4529	0.4583	1.614e-12	0.4997	49.9145
DBP	AscAoD	rs56176059	C	T	C	T	-0.2271	-0.009029	0.2774	0.2825	7.734e-14	0.2575	55.8435
DBP	AscAoD	rs56206297	T	G	T	G	0.3395	0.02618	0.1635	0.1631	3.476e-20	0.007531	84.6959
DBP	AscAoD	rs56233017	A	G	A	G	-0.557	0.02479	0.04411	0.04512	1.92e-16	0.1574	67.6913
DBP	AscAoD	rs56695198	AT	A	AT	A	-0.2761	-0.009932	0.1024	0.1027	8.788e-10	0.4018	37.5782
DBP	AscAoD	rs56770246	TA	T	TA	T	-0.2308	-0.01067	0.1973	0.1967	6.091e-11	0.2523	42.7971
DBP	AscAoD	rs57045702	T	G	T	G	-0.4026	-0.003606	0.03873	0.03966	1.137e-08	0.8453	32.5929
DBP	AscAoD	rs572857695	C	CA	C	CA	0.1801	0.00873	0.2763	0.2768	4.433e-08	0.3138	29.9483
DBP	AscAoD	rs574490585	CAAAAAA	C	CAAAAAA	C	0.1691	-0.002521	0.5466	0.54	7.08e-10	0.7266	38.0046
DBP	AscAoD	rs5781479	G	GA	G	GA	0.1521	0.008358	0.4335	0.4327	2.896e-08	0.2487	30.7697
DBP	AscAoD	rs58066954	CT	C	CT	C	0.1907	0.02496	0.2126	0.2149	4.371e-08	0.00625	29.9947
DBP	AscAoD	rs58758822	G	T	G	T	-0.1744	-0.01912	0.6592	0.6595	1.58e-09	0.01256	36.4416
DBP	AscAoD	rs5879021	GC	G	GC	G	-0.2026	-0.008471	0.5243	0.5234	1.851e-13	0.2399	54.1585
DBP	AscAoD	rs5884872	AT	A	AT	A	-0.2255	0.007249	0.1469	0.1476	4.611e-09	0.4732	34.3418
DBP	AscAoD	rs59723160	C	T	C	T	0.2559	0.01582	0.1023	0.1003	1.117e-08	0.1868	32.6421
DBP	AscAoD	rs59761494	T	C	T	C	-0.2201	-0.00406	0.3432	0.3505	2.08e-14	0.5891	58.4463
DBP	AscAoD	rs59980837	T	G	T	G	0.9921	-0.02893	0.01884	0.01781	6.488e-23	0.286	97.0626
DBP	AscAoD	rs6012384	T	A	T	A	-0.342	-0.05223	0.05124	0.0518	4.766e-08	0.001418	29.7996
DBP	AscAoD	rs6026728	T	C	T	C	0.6622	0.03363	0.1068	0.1075	1.318e-50	0.003839	223.849
DBP	AscAoD	rs60394424	A	G	A	G	-0.3173	-0.0007696	0.1001	0.09526	2.465e-12	0.95	49.0835
DBP	AscAoD	rs604723	C	T	C	T	0.5408	0.011	0.7239	0.7242	2.189e-69	0.1709	310.109
DBP	AscAoD	rs606950	A	G	A	G	0.1988	0.0131	0.6178	0.6167	1.964e-12	0.07612	49.5217
DBP	AscAoD	rs6070697	A	G	A	G	-0.2259	-0.005467	0.1815	0.1828	1.536e-10	0.5537	40.976
DBP	AscAoD	rs61061000	T	C	T	C	0.2587	0.004783	0.1112	0.11	2.414e-09	0.6762	35.6135
DBP	AscAoD	rs6130557	C	G	C	G	0.2348	0.0307	0.1356	0.1302	3.377e-09	0.003794	34.9444
DBP	AscAoD	rs615134	A	T	A	T	-0.3736	-0.02169	0.1106	0.1155	1.102e-17	0.0545	73.3235
DBP	AscAoD	rs61894512	T	G	T	G	0.1664	0.007465	0.2835	0.2881	3.834e-08	0.3456	30.2391
DBP	AscAoD	rs61911502	G	A	G	A	0.3708	0.01232	0.1203	0.1167	7.23e-19	0.2704	78.729
DBP	AscAoD	rs61926181	A	G	A	G	-0.6711	0.05832	0.03898	0.03973	5.481e-21	0.001608	88.3442
DBP	AscAoD	rs61948066	T	G	T	G	0.2272	0.01278	0.1214	0.1172	4.385e-08	0.2511	29.9723
DBP	AscAoD	rs62012628	T	C	T	C	-0.2894	-0.03929	0.2881	0.2878	1.073e-21	8.644e-07	91.5869
DBP	AscAoD	rs62112380	C	A	C	A	0.1558	0.01479	0.4537	0.4574	1.238e-08	0.03957	32.4267
DBP	AscAoD	rs62229372	T	C	T	C	0.2831	0.01662	0.1238	0.1246	1.181e-11	0.1289	46.0018
DBP	AscAoD	rs622871	G	A	G	A	0.4329	-0.003458	0.6956	0.6863	8.625e-48	0.6553	211.029
DBP	AscAoD	rs62377160	C	T	C	T	0.2476	0.02087	0.1143	0.1156	7.087e-09	0.06306	33.5137
DBP	AscAoD	rs62380073	G	A	G	A	-0.2129	-0.005844	0.2965	0.2886	1.067e-12	0.4628	50.734
DBP	AscAoD	rs62420674	G	A	G	A	0.5136	-0.0005236	0.02389	0.02341	9.818e-09	0.9824	32.8721
DBP	AscAoD	rs62429779	A	G	A	G	0.2323	0.01949	0.1512	0.152	9.601e-10	0.05243	37.4101
DBP	AscAoD	rs62524579	A	G	A	G	-0.1869	-0.01774	0.5316	0.5325	7.116e-12	0.01382	47.0075
DBP	AscAoD	rs62586773	A	G	A	G	-0.1967	-0.02097	0.3548	0.3593	6.652e-12	0.005442	47.1038
DBP	AscAoD	rs6471505	A	G	A	G	0.2694	0.009506	0.1405	0.1408	6.802e-12	0.3575	47.0863
DBP	AscAoD	rs6500245	T	G	T	G	-0.1895	-0.004083	0.6066	0.6049	1.145e-11	0.5779	46.0668
DBP	AscAoD	rs6601800	T	C	T	C	-0.314	0.001764	0.08049	0.07736	4.367e-10	0.8961	38.9539
DBP	AscAoD	rs661554	A	G	A	G	-0.1962	-0.02556	0.64	0.6392	5.461e-12	0.0006502	47.5257
DBP	AscAoD	rs66563455	C	T	C	T	-0.2242	-0.0136	0.1846	0.1792	1.811e-10	0.1461	40.6606
DBP	AscAoD	rs6714150	G	A	G	A	-0.1825	0.007748	0.6305	0.6292	1.268e-10	0.301	41.3524
DBP	AscAoD	rs6737318	G	A	G	A	-0.1953	-0.005326	0.2183	0.2195	3.307e-09	0.5388	35.0037
DBP	AscAoD	rs6744420	T	C	T	C	-0.195	-0.005015	0.3042	0.3083	4.096e-11	0.5187	43.5761
DBP	AscAoD	rs67723074	G	GCTGGA	G	GCTGGA	0.2964	0.01956	0.2521	0.2541	6.335e-21	0.01885	88.0911
DBP	AscAoD	rs67772865	A	T	A	T	0.2507	0.006771	0.1768	0.172	2.409e-12	0.477	49.094
DBP	AscAoD	rs6783335	C	T	C	T	-0.2502	-0.02171	0.1054	0.1066	1.701e-08	0.06019	31.7977
DBP	AscAoD	rs679092	C	G	C	G	0.2131	0.02622	0.6973	0.7001	3.979e-12	0.001261	48.1199
DBP	AscAoD	rs6802275	G	C	G	C	-0.2078	-0.006755	0.4088	0.4085	6.188e-14	0.3532	56.3177
DBP	AscAoD	rs6867167	C	A	C	A	0.1773	0.01475	0.7068	0.7022	3.532e-09	0.06097	34.8583
DBP	AscAoD	rs6898449	G	A	G	A	0.2604	0.0138	0.4184	0.4114	8.893e-21	0.05952	87.3614
DBP	AscAoD	rs6958837	C	A	C	A	0.3951	0.01867	0.8901	0.8977	7.981e-19	0.1161	78.5126
DBP	AscAoD	rs6986736	A	T	A	T	-0.2902	-0.025	0.6373	0.6372	1.177e-24	0.000852	105.079
DBP	AscAoD	rs699	G	A	G	A	0.3036	0.01186	0.4151	0.4032	1.298e-27	0.1062	118.582
DBP	AscAoD	rs6990531	G	T	G	T	-0.27	-0.00887	0.2509	0.2448	1.92e-17	0.2869	72.2259
DBP	AscAoD	rs7042796	G	A	G	A	0.2951	0.006842	0.8601	0.8546	7.607e-14	0.5025	55.9274
DBP	AscAoD	rs7100500	C	A	C	A	0.2474	0.01497	0.4345	0.4294	2.254e-19	0.03933	81.0524
DBP	AscAoD	rs7107356	G	A	G	A	0.2649	0.01945	0.5048	0.5058	1.813e-22	0.006721	95.1271
DBP	AscAoD	rs71317115	A	AT	A	AT	0.2159	0.01256	0.2576	0.2586	7.946e-12	0.1293	46.7688
DBP	AscAoD	rs715300	T	C	T	C	-0.1909	-0.002213	0.3032	0.2988	1.128e-10	0.7782	41.5657
DBP	AscAoD	rs7161323	T	C	T	C	0.1935	-0.008082	0.709	0.7135	1.145e-10	0.3057	41.5471
DBP	AscAoD	rs7186298	T	C	T	C	-0.1913	0.003149	0.4315	0.4341	2.781e-12	0.6628	48.8161
DBP	AscAoD	rs72010703	C	CAGTT	C	CAGTT	0.3332	0.02827	0.3199	0.3309	7.962e-30	0.000217	128.707
DBP	AscAoD	rs72087820	A	ATAT	A	ATAT	-0.2415	-0.005339	0.2157	0.2212	4.129e-11	0.5755	43.5622
DBP	AscAoD	rs72143033	G	GAAGT	G	GAAGT	0.2002	0.004198	0.5839	0.5947	1.867e-12	0.5728	49.5878
DBP	AscAoD	rs72812818	C	G	C	G	-0.2894	0.01036	0.2935	0.3037	5.004e-22	0.1843	93.0582
DBP	AscAoD	rs72831343	G	T	G	T	-0.6248	-0.01875	0.1407	0.1457	3.975e-57	0.06569	253.656
DBP	AscAoD	rs72851229	C	G	C	G	-0.2367	-0.001552	0.1772	0.1767	5.373e-11	0.87	43.063
DBP	AscAoD	rs72854462	G	A	G	A	0.3112	0.02041	0.2451	0.2532	1.365e-22	0.01376	95.6486
DBP	AscAoD	rs72915163	T	C	T	C	0.1815	0.009609	0.2577	0.2568	7.687e-09	0.2462	33.3476
DBP	AscAoD	rs72941018	A	G	A	G	-0.4269	-0.01541	0.07382	0.07355	2.188e-16	0.264	67.3978
DBP	AscAoD	rs72999517	C	A	C	A	-0.253	-0.008429	0.2562	0.2571	4.672e-16	0.3049	65.9244
DBP	AscAoD	rs7301649	C	T	C	T	-0.3442	0.01454	0.637	0.6253	6.928e-34	0.05039	147.198
DBP	AscAoD	rs73033340	G	A	G	A	-0.7557	0.0125	0.03039	0.03247	2.682e-21	0.5375	89.7694
DBP	AscAoD	rs73036519	C	G	C	G	0.2299	0.001012	0.3004	0.2991	1.419e-14	0.8979	59.239
DBP	AscAoD	rs73046792	A	G	A	G	-0.3057	-0.007399	0.159	0.1641	2.498e-16	0.444	67.1697
DBP	AscAoD	rs73073686	A	G	A	G	-0.3316	-0.02286	0.2628	0.2676	3.981e-26	0.005271	111.738
DBP	AscAoD	rs7315980	A	G	A	G	0.3016	0.000338	0.08667	0.08211	5.881e-10	0.9797	38.3535
DBP	AscAoD	rs732099	A	C	A	C	-0.2625	-0.02392	0.1026	0.1042	5.608e-09	0.04317	33.9523
DBP	AscAoD	rs73368369	G	C	G	C	0.3952	-0.03943	0.04754	0.04574	8.465e-10	0.02144	37.6467
DBP	AscAoD	rs73442349	T	C	T	C	-0.524	-0.002659	0.04996	0.05084	3.941e-16	0.8739	66.2667
DBP	AscAoD	rs73563812	T	G	T	G	-0.2368	-0.02984	0.2371	0.2363	1.293e-13	0.0004094	54.8972
DBP	AscAoD	rs74157561	G	A	G	A	0.5029	-0.005751	0.04956	0.04667	3.183e-15	0.7363	62.1524
DBP	AscAoD	rs74389203	A	G	A	G	0.2472	-0.007278	0.1361	0.1317	4.075e-10	0.4938	39.0862
DBP	AscAoD	rs7500448	G	A	G	A	0.2315	0.0417	0.2478	0.2519	3.678e-13	4.927e-07	52.7971
DBP	AscAoD	rs751984	C	T	C	T	-0.6073	-0.001704	0.1213	0.1148	2.591e-47	0.8798	208.779
DBP	AscAoD	rs7520981	C	T	C	T	0.2038	0.01362	0.3759	0.3792	1.98e-12	0.07248	49.5235
DBP	AscAoD	rs754064	T	C	T	C	-0.3531	-0.01209	0.1483	0.1502	3.016e-20	0.2306	84.9959
DBP	AscAoD	rs75439000	A	G	A	G	0.349	-0.01724	0.1199	0.1157	1.112e-16	0.1251	68.7532
DBP	AscAoD	rs7556844	A	C	A	C	-0.1547	0.0002925	0.3937	0.3959	3.303e-08	0.9684	30.5256
DBP	AscAoD	rs7570772	A	G	A	G	0.1882	0.005588	0.2139	0.2128	1.266e-08	0.5242	32.387
DBP	AscAoD	rs7580625	A	G	A	G	0.1982	-0.009298	0.1864	0.1782	1.717e-08	0.3228	31.8129
DBP	AscAoD	rs7591705	G	A	G	A	-0.1535	-0.00798	0.5181	0.5182	1.835e-08	0.2689	31.6612
DBP	AscAoD	rs76452347	T	C	T	C	-0.3034	-0.01059	0.1995	0.2053	1.123e-17	0.2511	73.2898
DBP	AscAoD	rs76627963	G	T	G	T	0.2547	0.007568	0.2677	0.2681	1.017e-16	0.3496	68.9653
DBP	AscAoD	rs76662479	T	C	T	C	-0.4987	0.01589	0.03848	0.04059	1.889e-12	0.3814	49.5869
DBP	AscAoD	rs7671947	C	T	C	T	0.3321	0.01548	0.1093	0.1037	3.102e-14	0.1915	57.6475
DBP	AscAoD	rs76824778	C	T	C	T	0.5657	0.03566	0.03319	0.03526	1.374e-13	0.06668	54.7399
DBP	AscAoD	rs76902898	GGCT	G	GGCT	G	0.2014	-0.00726	0.7656	0.7676	4.557e-10	0.3968	38.8548
DBP	AscAoD	rs7701003	G	A	G	A	-0.2977	-0.02728	0.3722	0.369	3.507e-26	0.0002586	112
DBP	AscAoD	rs77362317	G	T	G	T	0.3616	0.001596	0.05914	0.05937	5.12e-10	0.9166	38.6286
DBP	AscAoD	rs7764523	A	G	A	G	0.1814	0.01376	0.328	0.3221	4.455e-10	0.07228	38.9122
DBP	AscAoD	rs77924615	A	G	A	G	-0.4412	-0.01594	0.195	0.195	4.301e-37	0.08141	161.943
DBP	AscAoD	rs77997837	T	C	T	C	-0.2347	-0.00384	0.2205	0.2225	8.484e-13	0.6559	51.1698
DBP	AscAoD	rs78107596	G	C	G	C	0.1827	0.0008203	0.2329	0.2386	2.09e-08	0.9229	31.4081
DBP	AscAoD	rs78130910	T	C	T	C	0.4291	0.004537	0.07476	0.07576	1.241e-16	0.7389	68.5417
DBP	AscAoD	rs7837764	C	G	C	G	0.1629	0.005437	0.3908	0.3866	5.139e-09	0.4604	34.1395
DBP	AscAoD	rs7864633	G	A	G	A	-0.1606	0.005816	0.3818	0.3778	1.267e-08	0.4311	32.3645
DBP	AscAoD	rs7938342	A	T	A	T	0.3521	0.003049	0.5819	0.5802	3.665e-37	0.6752	162.277
DBP	AscAoD	rs7990017	T	C	T	C	0.1675	0.003178	0.4678	0.465	1.587e-09	0.6643	36.4337
DBP	AscAoD	rs80045342	A	G	A	G	-0.3297	0.0009891	0.07149	0.07368	6.372e-10	0.9429	38.1917
DBP	AscAoD	rs80226362	T	G	T	G	0.2036	0.0007642	0.1823	0.1822	7.324e-09	0.9344	33.4557
DBP	AscAoD	rs8037837	A	G	A	G	0.2598	-0.007675	0.466	0.465	1.629e-21	0.2861	90.7628
DBP	AscAoD	rs8079766	T	C	T	C	0.2396	0.01289	0.3939	0.3937	7.16e-18	0.07829	74.122
DBP	AscAoD	rs911549	C	T	C	T	-0.1688	-0.01064	0.627	0.6249	2.167e-09	0.1525	35.83
DBP	AscAoD	rs9267893	T	A	T	A	-0.3172	-0.01949	0.2106	0.2111	7.689e-21	0.0301	87.7073
DBP	AscAoD	rs9272603	A	G	A	G	-0.1808	-0.01939	0.263	0.2658	5.476e-09	0.01757	34.0152
DBP	AscAoD	rs9373363	G	A	G	A	-0.2048	0.001858	0.2538	0.2551	8.465e-11	0.8224	42.1368
DBP	AscAoD	rs9376273	A	G	A	G	0.1778	0.0006671	0.3636	0.3627	5.004e-10	0.9293	38.7025
DBP	AscAoD	rs9450096	T	C	T	C	0.1815	0.01695	0.3712	0.364	1.391e-10	0.0231	41.1611
DBP	AscAoD	rs9521635	C	T	C	T	0.1887	0.002575	0.3712	0.3692	2.103e-11	0.7287	44.8715
DBP	AscAoD	rs954768	T	G	T	G	0.1904	-0.007135	0.2576	0.2555	8.509e-10	0.3846	37.6505
DBP	AscAoD	rs9547992	T	C	T	C	0.2207	0.004274	0.245	0.2437	3.522e-12	0.61	48.3799
DBP	AscAoD	rs9559749	A	G	A	G	0.2517	0.01275	0.2199	0.2266	2.665e-14	0.1375	57.9643
DBP	AscAoD	rs9590404	C	G	C	G	0.2431	0.002235	0.2418	0.2346	2.577e-14	0.7923	58.0385
DBP	AscAoD	rs9636202	A	G	A	G	-0.2434	0.002219	0.2683	0.2706	3.039e-15	0.7831	62.2488
DBP	AscAoD	rs9637416	G	C	G	C	0.1615	0.01844	0.4041	0.408	6.173e-09	0.01205	33.7972
DBP	AscAoD	rs9689079	G	A	G	A	-0.2013	-0.01106	0.776	0.7789	6.919e-10	0.2025	38.0353
DBP	AscAoD	rs978225	G	A	G	A	0.1827	0.009077	0.6401	0.6392	1.329e-10	0.224	41.2394
DBP	AscAoD	rs9844972	C	G	C	G	0.3079	-0.01995	0.06873	0.07153	2.046e-08	0.1588	31.4539
DBP	AscAoD	ss1388081807	A	T	A	T	-0.2382	0.005046	0.3154	0.3226	6.093e-16	0.5101	65.376
SBP	AscAoD	rs10048404	T	C	T	C	-0.4167	0.001764	0.3624	0.3647	3.088e-17	0.8117	71.2683
SBP	AscAoD	rs10069690	T	C	T	C	0.3495	0.005774	0.263	0.2568	9.218e-11	0.4822	41.9829
SBP	AscAoD	rs10134101	G	A	G	A	-0.6724	-0.008649	0.0397	0.03728	2.762e-08	0.6487	30.8805
SBP	AscAoD	rs10147464	T	A	T	A	0.356	-0.0005658	0.3767	0.3787	3.542e-13	0.9393	52.8926
SBP	AscAoD	rs10188605	G	A	G	A	0.2754	0.00613	0.3586	0.3548	2.548e-08	0.4165	31.0167
SBP	AscAoD	rs10244142	T	C	T	C	0.2905	-0.005885	0.314	0.3119	1.633e-08	0.4513	31.8926
SBP	AscAoD	rs10263707	G	T	G	T	0.4407	0.006387	0.3017	0.3062	2.317e-17	0.415	71.8533
SBP	AscAoD	rs10282122	T	C	T	C	-0.492	-0.01028	0.6694	0.6653	1.943e-22	0.1755	94.993
SBP	AscAoD	rs10420549	T	C	T	C	-0.2935	0.003361	0.5673	0.5629	8.933e-10	0.643	37.5601
SBP	AscAoD	rs1044822	T	C	T	C	-0.3692	-0.005183	0.1513	0.151	2.678e-08	0.6068	30.9256
SBP	AscAoD	rs10463351	G	A	G	A	0.3399	-0.002783	0.8134	0.8085	3.105e-08	0.7602	30.6354
SBP	AscAoD	rs10493818	T	C	T	C	0.5352	-0.00125	0.3756	0.3811	1.938e-27	0.8655	117.805
SBP	AscAoD	rs10575617	A	AAC	A	AAC	0.4901	-0.01222	0.5235	0.5266	1.54e-23	0.09799	100
SBP	AscAoD	rs10595670	A	AGTT	A	AGTT	0.3687	-0.004536	0.2468	0.2445	2.291e-11	0.5872	44.6946
SBP	AscAoD	rs10605604	C	CATTT	C	CATTT	-0.3425	0.009584	0.3644	0.3643	5.556e-12	0.2034	47.4907
SBP	AscAoD	rs10712490	G	GT	G	GT	0.3023	0.008623	0.6011	0.596	5.255e-10	0.2399	38.5792
SBP	AscAoD	rs10715407	C	CT	C	CT	-0.2927	-0.005196	0.5091	0.5064	1.459e-09	0.4793	36.5725
SBP	AscAoD	rs10750441	T	C	T	C	0.3241	-0.0001306	0.6717	0.6688	1.424e-10	0.9863	41.1395
SBP	AscAoD	rs10761530	C	T	C	T	-0.2714	0.0002231	0.5042	0.5026	1.004e-08	0.9752	32.8256
SBP	AscAoD	rs10798788	A	C	A	C	-0.286	-0.006985	0.4632	0.4684	1.797e-09	0.3302	36.1769
SBP	AscAoD	rs10804330	C	T	C	T	-0.281	-0.009226	0.4257	0.4337	6.601e-09	0.2065	33.6515
SBP	AscAoD	rs10818962	G	C	G	C	-0.2834	0.004221	0.3864	0.3833	6.803e-09	0.5689	33.5878
SBP	AscAoD	rs10832586	C	A	C	A	0.6223	0.01961	0.2025	0.1975	5.373e-26	0.02952	111.211
SBP	AscAoD	rs10977670	C	A	C	A	-0.3282	-0.004766	0.6397	0.6478	3.899e-11	0.5249	43.6605
SBP	AscAoD	rs10980408	C	T	C	T	1.11	-0.02065	0.03635	0.03565	2.903e-18	0.2883	76.0307
SBP	AscAoD	rs11000752	G	T	G	T	0.4217	0.01616	0.1324	0.1316	1.535e-09	0.1263	36.4794
SBP	AscAoD	rs11052032	C	T	C	T	0.2701	0.01684	0.398	0.3937	2.977e-08	0.02157	30.7225
SBP	AscAoD	rs1109645	A	G	A	G	0.3114	-0.003773	0.6932	0.6976	1.51e-09	0.6298	36.533
SBP	AscAoD	rs11125768	C	T	C	T	-0.3569	-0.003985	0.6	0.6036	2.041e-13	0.5876	53.9732
SBP	AscAoD	rs11138431	G	A	G	A	0.4103	-0.004134	0.1266	0.1316	1.748e-08	0.7021	31.7556
SBP	AscAoD	rs11145807	G	A	G	A	-0.3193	-0.01409	0.584	0.5945	5.059e-11	0.05584	43.1466
SBP	AscAoD	rs11160546	T	C	T	C	0.288	-0.02184	0.6633	0.6631	1.145e-08	0.004157	32.5755
SBP	AscAoD	rs111699248	CA	C	CA	C	0.4817	0.00843	0.2613	0.2603	4.449e-18	0.3177	75.1132
SBP	AscAoD	rs111836980	C	A	C	A	-0.436	0.06753	0.1626	0.1556	1.761e-11	1.237e-11	45.2294
SBP	AscAoD	rs11191559	T	C	T	C	-1.276	0.007395	0.08038	0.07782	3.728e-49	0.5795	217.203
SBP	AscAoD	rs11207420	A	G	A	G	-0.4382	0.0423	0.27	0.2734	3.106e-16	1.527e-07	66.7371
SBP	AscAoD	rs112092329	A	G	A	G	-0.5453	-0.01905	0.1149	0.1138	2.762e-13	0.09386	53.3738
SBP	AscAoD	rs112170397	G	T	G	T	0.61	-0.01378	0.05768	0.05912	2.349e-09	0.3656	35.6951
SBP	AscAoD	rs112204826	T	C	T	C	0.8768	0.03027	0.03733	0.03778	2.571e-12	0.1045	48.9665
SBP	AscAoD	rs11222084	T	A	T	A	0.4634	-0.03374	0.3655	0.367	5.346e-21	5.791e-06	88.3882
SBP	AscAoD	rs112352251	TTTTTG	T	TTTTTG	T	-0.3408	-0.006485	0.5228	0.5165	6.873e-13	0.3648	51.5854
SBP	AscAoD	rs11240656	A	G	A	G	0.3151	-0.004633	0.4633	0.469	4.188e-11	0.5203	43.5279
SBP	AscAoD	rs112492	G	A	G	A	-0.3341	-0.01632	0.2578	0.2525	6.329e-10	0.04757	38.2228
SBP	AscAoD	rs11249244	A	G	A	G	0.3231	0.005346	0.6139	0.6254	7.966e-11	0.474	42.2801
SBP	AscAoD	rs112668446	A	G	A	G	-0.5232	0.01308	0.07741	0.07998	5.893e-09	0.3303	33.8701
SBP	AscAoD	rs112849193	TGGATGTG	T	TGGATGTG	T	0.5054	-0.003366	0.7778	0.7828	1.714e-18	0.7023	76.9884
SBP	AscAoD	rs112854918	G	C	G	C	1.083	-0.02174	0.02284	0.02268	7.567e-12	0.3657	46.8053
SBP	AscAoD	rs11299600	T	TA	T	TA	-0.3028	-0.002427	0.2959	0.2956	6.144e-09	0.758	33.7782
SBP	AscAoD	rs11330240	C	CT	C	CT	0.8669	-0.004838	0.3245	0.3238	7.367e-66	0.5297	293.868
SBP	AscAoD	rs11331183	C	CT	C	CT	-0.3748	0.008709	0.7363	0.7441	3.817e-12	0.2906	48.2275
SBP	AscAoD	rs113356108	CT	C	CT	C	0.3248	0.01687	0.6058	0.6084	3.747e-11	0.0224	43.7413
SBP	AscAoD	rs113563325	A	T	A	T	-0.4229	0.009213	0.1382	0.1395	2.015e-09	0.3827	35.9524
SBP	AscAoD	rs11384640	TA	T	TA	T	0.4722	0.01056	0.8751	0.8786	6.583e-10	0.3674	38.1303
SBP	AscAoD	rs11394091	CA	C	CA	C	0.3231	0.006491	0.5011	0.5019	9.273e-12	0.3685	46.4837
SBP	AscAoD	rs11418872	CT	C	CT	C	0.5758	0.01626	0.6918	0.6909	3.597e-28	0.04063	121.118
SBP	AscAoD	rs11429307	GT	G	GT	G	0.4436	0.003914	0.1892	0.191	2.463e-13	0.6694	53.5843
SBP	AscAoD	rs115262049	T	A	T	A	-0.838	0.01041	0.08652	0.08685	8.098e-23	0.4155	96.6952
SBP	AscAoD	rs11556924	T	C	T	C	-0.2959	-0.008721	0.3782	0.3859	1.868e-09	0.237	36.0975
SBP	AscAoD	rs11608122	T	C	T	C	0.3862	0.002895	0.258	0.2622	1.492e-12	0.7238	50.0493
SBP	AscAoD	rs11636952	C	T	C	T	-0.664	-0.008075	0.6762	0.6948	8.504e-38	0.3022	165.143
SBP	AscAoD	rs11640964	A	G	A	G	0.2984	0.002662	0.6338	0.6341	1.219e-09	0.7208	36.9347
SBP	AscAoD	rs11642954	A	G	A	G	-0.6341	0.01211	0.1937	0.1974	4.047e-26	0.18	111.764
SBP	AscAoD	rs11650511	T	C	T	C	0.44	0.008172	0.4324	0.4345	4.368e-20	0.2594	84.2734
SBP	AscAoD	rs11658567	G	A	G	A	-0.3055	0.00675	0.4794	0.48	1.448e-10	0.3497	41.0879
SBP	AscAoD	rs11662176	T	C	T	C	-0.3085	-0.007814	0.3233	0.3223	1.335e-09	0.3108	36.749
SBP	AscAoD	rs11666569	T	C	T	C	0.3297	0.01667	0.2919	0.2902	2.385e-10	0.03446	40.1233
SBP	AscAoD	rs11675276	C	T	C	T	-0.3578	-0.001801	0.2705	0.2764	2.644e-11	0.8232	44.4279
SBP	AscAoD	rs11689667	C	T	C	T	-0.3068	-0.001606	0.4479	0.4543	1.639e-10	0.8242	40.8534
SBP	AscAoD	rs117085524	C	G	C	G	-0.9982	-0.00217	0.01991	0.02058	5.297e-09	0.9317	34.0756
SBP	AscAoD	rs1173727	C	T	C	T	0.967	0.02773	0.6004	0.5976	5.916e-89	0.0001439	399.835
SBP	AscAoD	rs11774829	A	T	A	T	-0.572	-0.04009	0.09811	0.1008	1.601e-12	0.0009279	49.9296
SBP	AscAoD	rs11781781	G	A	G	A	-0.2963	-0.01875	0.6981	0.7128	1.362e-08	0.01876	32.2445
SBP	AscAoD	rs118138104	C	T	C	T	-0.7546	0.0003096	0.04721	0.049	2.705e-10	0.986	39.8747
SBP	AscAoD	rs11850310	G	A	G	A	-0.3994	-0.01412	0.1228	0.119	2.934e-08	0.2044	30.7546
SBP	AscAoD	rs1185719	A	G	A	G	0.2921	-0.0034	0.6876	0.6882	1.134e-08	0.6605	32.6116
SBP	AscAoD	rs11945489	T	C	T	C	-0.3542	-0.0007888	0.289	0.287	1.571e-11	0.9213	45.4482
SBP	AscAoD	rs12050260	C	T	C	T	-0.3049	-0.01317	0.6404	0.6466	1.091e-09	0.0836	37.141
SBP	AscAoD	rs1213404	A	G	A	G	-0.2788	-0.008383	0.4151	0.4166	7.405e-09	0.2499	33.4296
SBP	AscAoD	rs12224337	A	G	A	G	0.5143	0.001393	0.5075	0.5087	1.266e-27	0.8455	118.626
SBP	AscAoD	rs12258967	G	C	G	C	-0.8164	-0.02633	0.295	0.2974	1.873e-55	0.0007973	246.111
SBP	AscAoD	rs12262629	A	G	A	G	-0.3134	-0.009548	0.3421	0.3399	3.884e-10	0.2098	39.1624
SBP	AscAoD	rs12363718	T	G	T	G	-0.4282	0.007295	0.1138	0.1131	1.071e-08	0.52	32.701
SBP	AscAoD	rs12376148	C	T	C	T	0.3347	-0.01911	0.1955	0.192	1.942e-08	0.03606	31.5475
SBP	AscAoD	rs12411044	A	G	A	G	-0.5423	-0.0185	0.2073	0.2099	2.523e-20	0.03482	85.3208
SBP	AscAoD	rs1250259	A	T	A	T	-0.48	0.005566	0.7364	0.7345	6.403e-19	0.4957	78.9246
SBP	AscAoD	rs12509595	C	T	C	T	1.032	0.02339	0.2897	0.2913	2.526e-86	0.002996	388.028
SBP	AscAoD	rs12535256	C	T	C	T	0.2834	-5.156e-05	0.4412	0.4396	2.559e-09	0.9943	35.4922
SBP	AscAoD	rs12555129	T	G	T	G	-0.3493	0.01165	0.1941	0.1923	5.344e-09	0.1995	34.0619
SBP	AscAoD	rs12567136	T	C	T	C	-1.057	-0.03073	0.1634	0.1627	4.054e-61	0.001468	272.17
SBP	AscAoD	rs12693302	A	G	A	G	-0.3312	-0.001557	0.6395	0.6489	2.413e-11	0.8359	44.5879
SBP	AscAoD	rs12731646	T	C	T	C	-0.2681	-0.004643	0.4005	0.4115	3.821e-08	0.5249	30.2444
SBP	AscAoD	rs1275982	T	C	T	C	-0.8364	-0.01812	0.6065	0.6148	1.426e-65	0.01414	292.557
SBP	AscAoD	rs12789897	A	T	A	T	-0.3362	-0.001532	0.1962	0.1975	1.725e-08	0.8649	31.7882
SBP	AscAoD	rs12978472	G	C	G	C	-1.366	-0.02706	0.1275	0.1287	1.051e-80	0.01187	361.953
SBP	AscAoD	rs12996348	G	T	G	T	-0.7174	-0.003322	0.2728	0.2705	2.54e-41	0.6828	181.299
SBP	AscAoD	rs13033073	C	T	C	T	-0.261	-0.004632	0.4961	0.4981	4.102e-08	0.5214	30.0907
SBP	AscAoD	rs13107325	T	C	T	C	-0.9208	-0.01941	0.07199	0.07169	2.554e-23	0.1636	98.9869
SBP	AscAoD	rs13132319	C	G	C	G	-0.3897	0.009898	0.2581	0.259	1.049e-12	0.231	50.7559
SBP	AscAoD	rs13163533	G	C	G	C	0.6088	-0.00689	0.07912	0.08177	5.845e-12	0.6017	47.3755
SBP	AscAoD	rs13219476	G	T	G	T	0.5481	-0.05065	0.108	0.1047	7.111e-13	1.604e-05	51.5214
SBP	AscAoD	rs13324341	T	C	T	C	0.3574	0.01246	0.1604	0.1638	3.345e-08	0.2005	30.5047
SBP	AscAoD	rs13422268	G	A	G	A	-0.3389	-0.001709	0.4063	0.4083	2.849e-12	0.8159	48.7867
SBP	AscAoD	rs1364433	A	T	A	T	-0.3229	-0.002366	0.7474	0.7472	5.852e-09	0.7781	33.8737
SBP	AscAoD	rs139677120	ATCAT	A	ATCAT	A	0.7192	0.0339	0.08982	0.09101	5.591e-16	0.01108	65.5806
SBP	AscAoD	rs140155377	G	GTT	G	GTT	-0.3043	0.005809	0.6413	0.646	2.057e-09	0.4542	35.9244
SBP	AscAoD	rs140523628	A	G	A	G	-0.7618	0.001395	0.05567	0.05777	2.218e-13	0.9282	53.759
SBP	AscAoD	rs141673444	T	C	T	C	0.4208	-0.006505	0.1343	0.1315	1.351e-09	0.5404	36.7436
SBP	AscAoD	rs143148745	AT	A	AT	A	0.309	0.01779	0.2904	0.295	3.602e-09	0.02405	34.8271
SBP	AscAoD	rs1436138	G	A	G	A	-0.422	-0.000874	0.3631	0.3607	1.427e-17	0.9074	72.827
SBP	AscAoD	rs143876369	CTCTG	C	CTCTG	C	-0.4497	-0.005971	0.6098	0.6159	2.461e-18	0.4448	76.2781
SBP	AscAoD	rs1463837	C	T	C	T	-0.3384	0.02518	0.3094	0.3151	5.65e-11	0.001131	42.926
SBP	AscAoD	rs1465405	G	T	G	T	-0.3214	-0.01788	0.248	0.2494	4.371e-09	0.03143	34.4607
SBP	AscAoD	rs147435051	CAG	C	CAG	C	0.6431	-0.0006389	0.09737	0.09501	7.517e-16	0.958	64.9947
SBP	AscAoD	rs148337395	T	TTTAA	T	TTTAA	0.5342	-0.002361	0.8173	0.8155	9.34e-18	0.801	73.6426
SBP	AscAoD	rs148728593	ATATATT	A	ATATATT	A	0.3386	-0.001642	0.701	0.7055	5.797e-11	0.835	42.877
SBP	AscAoD	rs149053212	C	CAA	C	CAA	0.2938	-0.01468	0.3271	0.322	6.239e-09	0.05649	33.7668
SBP	AscAoD	rs149237448	C	CAG	C	CAG	-0.404	-0.00119	0.3169	0.3212	2.238e-15	0.8771	62.8251
SBP	AscAoD	rs149481999	G	GC	G	GC	0.462	-0.008595	0.2168	0.2209	1.352e-15	0.3217	63.8231
SBP	AscAoD	rs1498785	G	C	G	C	0.3587	0.006214	0.2079	0.1934	1.565e-09	0.4946	36.4539
SBP	AscAoD	rs150713468	CTG	C	CTG	C	0.2951	0.005548	0.5367	0.5416	1.286e-09	0.4481	36.8391
SBP	AscAoD	rs1539624	A	G	A	G	0.2663	0.00114	0.5503	0.5514	2.859e-08	0.8748	30.7922
SBP	AscAoD	rs1555096	G	A	G	A	0.4681	-0.02947	0.139	0.1398	7.126e-12	0.004301	46.9854
SBP	AscAoD	rs1563000	G	A	G	A	0.6668	-0.02258	0.1213	0.1213	4.855e-20	0.04161	84.032
SBP	AscAoD	rs1644318	C	T	C	T	0.4733	-0.03784	0.3877	0.3873	3.076e-22	3.499e-07	94.0276
SBP	AscAoD	rs1657880	T	C	T	C	-0.466	0.002765	0.1012	0.1023	3.93e-09	0.8169	34.6633
SBP	AscAoD	rs1687318	C	T	C	T	-0.4564	-0.01401	0.7334	0.7348	1.617e-17	0.08371	72.5581
SBP	AscAoD	rs169080	C	T	C	T	-0.3665	-0.003062	0.6392	0.6406	1.303e-13	0.6829	54.8641
SBP	AscAoD	rs16998955	T	C	T	C	0.621	-0.01759	0.1629	0.1627	4.66e-22	0.06976	93.2161
SBP	AscAoD	rs17033685	T	A	T	A	0.6007	0.02426	0.06867	0.06697	1.282e-10	0.09179	41.3285
SBP	AscAoD	rs17035646	A	G	A	G	0.7144	0.007888	0.3378	0.3346	2.205e-45	0.3022	199.887
SBP	AscAoD	rs17080069	G	A	G	A	-1.182	-0.01604	0.07482	0.07372	1.307e-39	0.2434	173.601
SBP	AscAoD	rs17361679	C	T	C	T	-0.4708	0.005485	0.09854	0.1008	5.901e-09	0.6508	33.8753
SBP	AscAoD	rs1757915	A	G	A	G	0.4523	0.002069	0.3554	0.3579	5.848e-20	0.7827	83.6605
SBP	AscAoD	rs17817449	G	T	G	T	0.3658	-0.006492	0.3913	0.3914	4.445e-14	0.3804	56.9562
SBP	AscAoD	rs17878615	C	T	C	T	0.3714	0.008773	0.1575	0.1583	1.106e-08	0.3757	32.638
SBP	AscAoD	rs1806920	A	G	A	G	-0.552	0.02794	0.5422	0.552	4.049e-31	0.0001095	134.595
SBP	AscAoD	rs1848510	A	G	A	G	0.3081	-0.004044	0.3655	0.3628	3.836e-10	0.5902	39.1832
SBP	AscAoD	rs1867624	T	C	T	C	0.4124	0.006629	0.619	0.6169	3.155e-17	0.368	71.2411
SBP	AscAoD	rs1882961	T	C	T	C	0.3644	-0.003413	0.3023	0.3071	2.332e-12	0.6623	49.1834
SBP	AscAoD	rs1887320	A	G	A	G	0.5664	0.008594	0.477	0.4753	7.482e-33	0.2317	142.547
SBP	AscAoD	rs1907220	G	A	G	A	-0.4121	-0.02019	0.6878	0.6903	7.173e-16	0.009422	65.0884
SBP	AscAoD	rs1938598	C	T	C	T	-0.4712	-0.002263	0.2395	0.2411	2.161e-17	0.788	72.0038
SBP	AscAoD	rs1950491	T	C	T	C	-0.5531	-0.009913	0.06275	0.06347	1.608e-08	0.5026	31.9185
SBP	AscAoD	rs1969684	G	C	G	C	0.3329	0.003481	0.4182	0.4137	5.395e-12	0.6344	47.5437
SBP	AscAoD	rs1978473	A	C	A	C	-0.3875	0.004263	0.6095	0.6097	2.027e-15	0.5634	63.0527
SBP	AscAoD	rs197915	G	A	G	A	0.4503	0.0004628	0.4048	0.4045	1.416e-20	0.9499	86.4877
SBP	AscAoD	rs1979974	G	A	G	A	-0.2933	0.04211	0.4732	0.4757	6.496e-10	4.581e-09	38.1595
SBP	AscAoD	rs198851	G	T	G	T	-0.6962	0.005533	0.8532	0.8495	3.817e-25	0.5828	107.332
SBP	AscAoD	rs200034545	G	T	G	T	0.4004	-0.00857	0.1679	0.1677	9.102e-10	0.3876	37.5173
SBP	AscAoD	rs2003931	A	G	A	G	-0.3174	0.01928	0.3517	0.3511	1.987e-10	0.0108	40.4912
SBP	AscAoD	rs201394026	TGGACAGGCTCCATG	T	TGGACAGGCTCCATG	T	0.7971	0.02894	0.04032	0.0418	5.711e-10	0.1296	38.4188
SBP	AscAoD	rs2015637	C	T	C	T	-0.4711	0.06036	0.1009	0.09757	2.068e-09	6.94e-07	35.9146
SBP	AscAoD	rs201645053	A	T	A	T	0.4949	-0.005546	0.1782	0.1738	1.964e-14	0.5746	58.5819
SBP	AscAoD	rs204883	A	G	A	G	0.5692	0.008437	0.3803	0.3819	1.626e-31	0.2533	136.383
SBP	AscAoD	rs2078339	G	A	G	A	-0.3455	-0.03257	0.2757	0.27	7.383e-11	6.204e-05	42.4156
SBP	AscAoD	rs2107595	A	G	A	G	0.6897	-0.0007665	0.1567	0.1513	3.569e-26	0.9391	112.002
SBP	AscAoD	rs2152951	A	G	A	G	0.3806	0.01342	0.489	0.4871	1.155e-15	0.06155	64.1212
SBP	AscAoD	rs2156774	A	C	A	C	-0.363	0.01332	0.1802	0.1839	6.406e-09	0.1543	33.7005
SBP	AscAoD	rs2163379	C	A	C	A	-0.6388	-0.02584	0.6231	0.6223	5.383e-38	0.0005186	166.07
SBP	AscAoD	rs2206815	A	C	A	C	-0.4911	0.01866	0.5065	0.5	6.975e-25	0.009583	106.133
SBP	AscAoD	rs2242338	C	A	C	A	-0.7677	-0.007789	0.07469	0.07237	1.926e-17	0.5749	72.2302
SBP	AscAoD	rs2251643	C	A	C	A	0.2808	0.01439	0.6446	0.6471	1.774e-08	0.05767	31.7295
SBP	AscAoD	rs2279990	G	A	G	A	-0.2873	0.003431	0.4604	0.4599	2.546e-09	0.6368	35.4991
SBP	AscAoD	rs2289125	C	A	C	A	0.3328	-0.001097	0.7751	0.7864	8.7e-09	0.9005	33.1177
SBP	AscAoD	rs2289583	A	C	A	C	0.3645	0.000353	0.2796	0.2823	5.677e-12	0.9646	47.4412
SBP	AscAoD	rs2301597	C	T	C	T	-0.5684	-0.0006548	0.57	0.5769	2.391e-32	0.9281	140.225
SBP	AscAoD	rs2303518	G	T	G	T	0.2907	0.01396	0.3348	0.336	7.199e-09	0.06605	33.4804
SBP	AscAoD	rs2306526	T	C	T	C	-0.3787	-0.004074	0.518	0.5215	1.382e-15	0.5701	63.8044
SBP	AscAoD	rs2354862	C	A	C	A	-0.3396	-0.00422	0.3524	0.3588	1.239e-11	0.5744	45.9106
SBP	AscAoD	rs2392929	G	T	G	T	1.169	0.01583	0.1978	0.1978	4.019e-86	0.07848	387.177
SBP	AscAoD	rs2498323	A	G	A	G	0.5263	-0.02392	0.09857	0.09986	3.737e-11	0.04428	43.738
SBP	AscAoD	rs2521760	T	C	T	C	-0.4344	-0.02368	0.1411	0.1416	2.398e-10	0.02157	40.1105
SBP	AscAoD	rs2596121	A	G	A	G	-0.3372	-0.007236	0.4184	0.4128	3.079e-12	0.3241	48.6387
SBP	AscAoD	rs2625252	C	A	C	A	-0.3065	-0.00568	0.288	0.2888	5.35e-09	0.474	34.0574
SBP	AscAoD	rs263017	G	A	G	A	-0.3494	0.0006671	0.5053	0.5055	1.616e-13	0.9261	54.428
SBP	AscAoD	rs2643826	T	C	T	C	0.6591	0.01807	0.4577	0.4533	1.089e-42	0.01241	187.608
SBP	AscAoD	rs267538	C	A	C	A	-0.2838	-0.003161	0.603	0.601	5.122e-09	0.6665	34.142
SBP	AscAoD	rs2681492	C	T	C	T	-1.064	0.01858	0.1745	0.1733	3.95e-65	0.04984	290.653
SBP	AscAoD	rs2746187	G	A	G	A	0.4106	-0.0009764	0.1879	0.189	1.507e-11	0.9152	45.532
SBP	AscAoD	rs2782980	C	T	C	T	0.5801	0.01708	0.7209	0.7205	4.773e-28	0.03263	120.571
SBP	AscAoD	rs2823262	C	T	C	T	0.3246	0.0009084	0.2992	0.3003	3.502e-10	0.9074	39.359
SBP	AscAoD	rs28575479	T	C	T	C	0.3662	0.006459	0.1727	0.1743	5.784e-09	0.4979	33.9058
SBP	AscAoD	rs2874670	A	G	A	G	-0.2708	-0.01657	0.4611	0.458	1.566e-08	0.02206	31.9748
SBP	AscAoD	rs288173	G	A	G	A	-0.3765	0.004749	0.182	0.1748	8.749e-10	0.6155	37.5882
SBP	AscAoD	rs2957468	G	A	G	A	-0.2829	-0.003105	0.6594	0.6596	1.747e-08	0.6831	31.7584
SBP	AscAoD	rs2978456	C	T	C	T	0.3244	-0.002512	0.449	0.4493	9.237e-12	0.7289	46.485
SBP	AscAoD	rs2992838	G	C	G	C	0.3703	0.009629	0.283	0.2855	7.298e-11	0.2598	42.4274
SBP	AscAoD	rs2999159	G	A	G	A	0.5647	0.01746	0.8338	0.8327	7.544e-19	0.0687	78.6128
SBP	AscAoD	rs3000286	C	T	C	T	-0.3253	0.01299	0.6054	0.6013	7.554e-11	0.08489	42.3789
SBP	AscAoD	rs3012027	A	G	A	G	-0.3976	-0.004696	0.4462	0.4611	1.471e-16	0.5141	68.2151
SBP	AscAoD	rs307350	A	G	A	G	0.5791	-0.01089	0.929	0.933	3.024e-10	0.4502	39.656
SBP	AscAoD	rs3134099	A	G	A	G	-0.3034	0.01277	0.61	0.6049	4.145e-10	0.0817	39.0368
SBP	AscAoD	rs3184504	C	T	C	T	-0.6289	-0.01096	0.535	0.521	8.314e-39	0.1258	169.75
SBP	AscAoD	rs31864	G	A	G	A	-0.4603	0.01428	0.4555	0.45	6.858e-22	0.04809	92.4603
SBP	AscAoD	rs34130368	T	G	T	G	-0.566	0.01485	0.116	0.1149	2.294e-14	0.1837	58.2654
SBP	AscAoD	rs34328640	C	G	C	G	-0.2948	0.008065	0.3165	0.3198	6.979e-09	0.294	33.5444
SBP	AscAoD	rs34404219	C	CA	C	CA	-0.3501	0.008373	0.4212	0.4216	1.482e-12	0.2621	50.0842
SBP	AscAoD	rs344367	C	T	C	T	0.2826	0.01214	0.3099	0.3091	4.196e-08	0.1212	30.0529
SBP	AscAoD	rs34522012	CA	C	CA	C	0.352	0.004433	0.5624	0.5605	3.164e-13	0.5458	53.1118
SBP	AscAoD	rs34556682	G	A	G	A	0.5126	0.02153	0.07843	0.07978	6.715e-09	0.1044	33.609
SBP	AscAoD	rs34570300	T	G	T	G	0.4762	0.01933	0.09356	0.09068	5.4e-09	0.1235	34.0397
SBP	AscAoD	rs34635846	C	CAA	C	CAA	0.4079	-0.0004412	0.1255	0.1278	1.315e-08	0.9673	32.3194
SBP	AscAoD	rs34727427	C	T	C	T	0.4158	0.007424	0.3146	0.318	4.109e-16	0.3337	66.1846
SBP	AscAoD	rs34742196	G	GA	G	GA	-0.2652	-0.0006009	0.5594	0.5588	3.384e-08	0.934	30.4748
SBP	AscAoD	rs34780337	A	ACT	A	ACT	0.7685	0.01957	0.4327	0.4374	5.925e-58	0.006778	257.512
SBP	AscAoD	rs34790908	T	C	T	C	0.4532	0.001306	0.2645	0.2688	4.906e-17	0.8715	70.3835
SBP	AscAoD	rs34848191	T	G	T	G	0.3468	0.02046	0.5132	0.5199	3.642e-13	0.004271	52.815
SBP	AscAoD	rs34917849	C	G	C	G	0.5125	-0.04603	0.1271	0.1271	5.628e-13	2.013e-05	51.9868
SBP	AscAoD	rs35154954	TA	T	TA	T	0.345	-0.01536	0.5035	0.5037	7.043e-13	0.03423	51.5312
SBP	AscAoD	rs35271347	A	AT	A	AT	-0.3265	0.005047	0.5577	0.5576	1.677e-11	0.4921	45.3193
SBP	AscAoD	rs35317317	A	T	A	T	0.3465	0.01473	0.3651	0.3768	3.589e-12	0.04751	48.3531
SBP	AscAoD	rs35429	G	A	G	A	-0.6629	-0.00638	0.385	0.3852	3.755e-42	0.3881	185.056
SBP	AscAoD	rs35463972	A	G	A	G	1.338	-0.01786	0.01762	0.01745	1.609e-13	0.5164	54.4049
SBP	AscAoD	rs35718925	T	TA	T	TA	0.3197	-0.00732	0.5713	0.5653	6.15e-11	0.3184	42.7607
SBP	AscAoD	rs360137	C	T	C	T	0.4627	0.01292	0.5693	0.5774	4.566e-22	0.07421	93.271
SBP	AscAoD	rs36054673	T	G	T	G	0.3647	-0.002741	0.3678	0.3726	1.323e-13	0.7127	54.8129
SBP	AscAoD	rs36092215	A	G	A	G	-0.8184	0.02518	0.04281	0.03821	1.278e-11	0.1856	45.8225
SBP	AscAoD	rs370399	G	A	G	A	-0.3111	-0.01908	0.7472	0.743	1.47e-08	0.01967	32.0994
SBP	AscAoD	rs372106593	GTA	G	GTA	G	-0.3677	0.003102	0.4408	0.4533	2.912e-14	0.6709	57.7877
SBP	AscAoD	rs373010735	AATTTATAG	A	AATTTATAG	A	-0.5583	-0.02025	0.8791	0.8785	2.856e-14	0.06799	57.8395
SBP	AscAoD	rs3746042	G	A	G	A	-0.4498	-0.01006	0.2057	0.2032	2.308e-14	0.2637	58.2594
SBP	AscAoD	rs3752440	A	G	A	G	0.4929	-0.0147	0.0836	0.08496	1.104e-08	0.2569	32.6436
SBP	AscAoD	rs3757394	T	C	T	C	0.4593	0.008988	0.6256	0.6245	8.871e-21	0.2266	87.3976
SBP	AscAoD	rs375921957	T	TG	T	TG	-0.5432	0.01009	0.1136	0.1179	7.04e-13	0.3677	51.5314
SBP	AscAoD	rs375959834	GA	G	GA	G	-0.3172	0.004817	0.4849	0.488	1.229e-09	0.5415	36.9254
SBP	AscAoD	rs3783330	T	G	T	G	-0.3556	0.006377	0.682	0.6808	3.643e-12	0.4114	48.3128
SBP	AscAoD	rs3786130	C	T	C	T	0.3972	-0.01368	0.4182	0.4257	2.083e-16	0.05785	67.5158
SBP	AscAoD	rs3798295	T	C	T	C	0.5318	-0.003085	0.1868	0.1868	2.406e-18	0.7374	76.3291
SBP	AscAoD	rs3811632	T	G	T	G	-0.3555	-0.002075	0.2919	0.2936	8.259e-12	0.7919	46.7023
SBP	AscAoD	rs3828591	C	G	C	G	-0.7656	-0.00974	0.3907	0.3916	2.035e-55	0.1845	245.827
SBP	AscAoD	rs3836508	TG	T	TG	T	0.3607	0.01399	0.3294	0.3246	1.216e-12	0.07004	50.4752
SBP	AscAoD	rs3874658	C	T	C	T	-0.5537	0.00667	0.1338	0.1338	6.123e-14	0.5502	56.3365
SBP	AscAoD	rs3918226	T	C	T	C	0.9769	-0.00197	0.07838	0.08135	1.679e-27	0.8823	118.055
SBP	AscAoD	rs397638	C	G	C	G	-0.3763	0.001782	0.7138	0.7193	7.389e-13	0.823	51.4335
SBP	AscAoD	rs419076	C	T	C	T	-0.571	-0.01712	0.5286	0.5296	2.404e-33	0.01728	144.749
SBP	AscAoD	rs419473	A	G	A	G	0.2945	-0.003485	0.336	0.3387	7.899e-09	0.6499	33.3058
SBP	AscAoD	rs422068	C	T	C	T	-0.272	-0.02826	0.3608	0.3583	3.824e-08	0.0001556	30.2311
SBP	AscAoD	rs42235	T	C	T	C	-0.5864	0.01133	0.296	0.2984	2.113e-29	0.1521	126.779
SBP	AscAoD	rs4240745	G	C	G	C	0.3357	-0.02651	0.8061	0.8054	2.04e-08	0.00349	31.4506
SBP	AscAoD	rs4314612	A	C	A	C	-0.4283	-0.002193	0.8596	0.8538	6.082e-10	0.8304	38.3075
SBP	AscAoD	rs4335411	A	G	A	G	0.5283	0.01749	0.7659	0.7616	1.058e-18	0.05169	77.9692
SBP	AscAoD	rs4456662	T	C	T	C	0.3538	-0.07361	0.6791	0.676	2.943e-12	6.106e-22	48.7159
SBP	AscAoD	rs4459609	A	C	A	C	-0.3001	0.001424	0.6216	0.6218	8.509e-10	0.8478	37.6475
SBP	AscAoD	rs4460485	A	G	A	G	0.2865	-0.007093	0.3968	0.3982	3.514e-09	0.3303	34.8664
SBP	AscAoD	rs4507656	G	C	G	C	0.3218	0.007214	0.2985	0.3052	9.724e-10	0.3597	37.3857
SBP	AscAoD	rs4687077	C	T	C	T	-0.3014	0.008116	0.4717	0.4739	2.627e-10	0.26	39.9422
SBP	AscAoD	rs4752695	C	G	C	G	0.5207	-0.01946	0.1212	0.1182	6.905e-13	0.08026	51.5821
SBP	AscAoD	rs4760701	G	A	G	A	0.3726	0.01222	0.2151	0.2163	1.048e-10	0.1614	41.7432
SBP	AscAoD	rs4809370	T	C	T	C	-0.4235	-0.001433	0.3896	0.3917	1.914e-18	0.8449	76.7527
SBP	AscAoD	rs4902647	T	C	T	C	-0.3153	0.001458	0.4637	0.4636	2.956e-11	0.8391	44.2104
SBP	AscAoD	rs4907571	C	T	C	T	0.3699	-0.0181	0.2801	0.28	2.112e-12	0.02303	49.3784
SBP	AscAoD	rs4963121	G	C	G	C	0.2848	-0.001382	0.3966	0.3963	7.775e-09	0.8525	33.3317
SBP	AscAoD	rs535271824	CAT	C	CAT	C	-0.3635	-0.005434	0.1641	0.1677	3.93e-08	0.5846	30.1869
SBP	AscAoD	rs536338	G	C	G	C	0.3779	-0.003856	0.7217	0.7216	9.386e-13	0.6299	50.9549
SBP	AscAoD	rs543302184	TA	T	TA	T	-0.7256	0.001256	0.4173	0.4217	1.79e-50	0.864	223.274
SBP	AscAoD	rs554034334	CA	C	CA	C	0.2882	0.006086	0.416	0.4159	9.899e-09	0.4242	32.8547
SBP	AscAoD	rs556507647	CTT	C	CTT	C	-0.4108	-0.01093	0.5283	0.5291	6.251e-18	0.1318	74.4187
SBP	AscAoD	rs55671849	G	A	G	A	-0.3243	-0.006678	0.2921	0.2902	1.092e-09	0.405	37.1596
SBP	AscAoD	rs55701847	A	G	A	G	-0.3352	-0.0004116	0.2174	0.2237	6.922e-09	0.962	33.5623
SBP	AscAoD	rs55721057	T	C	T	C	0.2813	-0.002665	0.6172	0.6147	9.761e-09	0.719	32.8764
SBP	AscAoD	rs55733296	A	G	A	G	0.7826	0.04569	0.03717	0.03868	5.309e-10	0.01382	38.5779
SBP	AscAoD	rs56090446	A	T	A	T	-0.3829	0.001601	0.1568	0.159	6.049e-09	0.8716	33.8111
SBP	AscAoD	rs56158079	TA	T	TA	T	-0.4161	-0.01052	0.5191	0.5226	1.312e-17	0.1518	73.0025
SBP	AscAoD	rs561597834	CA	C	CA	C	0.3578	0.004889	0.4529	0.4583	8.832e-14	0.4997	55.6109
SBP	AscAoD	rs56176059	C	T	C	T	-0.4103	-0.009029	0.2774	0.2825	9.307e-15	0.2575	60.0215
SBP	AscAoD	rs56337355	C	T	C	T	-0.4102	-0.002078	0.1455	0.146	1.018e-09	0.8383	37.2941
SBP	AscAoD	rs56394279	T	C	T	C	-0.2621	0.01089	0.521	0.5282	3.77e-08	0.1302	30.2685
SBP	AscAoD	rs565335773	GA	G	GA	G	0.3258	-0.00717	0.2125	0.2098	2.724e-08	0.4232	30.9
SBP	AscAoD	rs56695198	AT	A	AT	A	-0.518	-0.009932	0.1024	0.1027	3.974e-11	0.4018	43.6321
SBP	AscAoD	rs56770246	TA	T	TA	T	-0.4134	-0.01067	0.1973	0.1967	1.708e-11	0.2523	45.2729
SBP	AscAoD	rs57045702	T	G	T	G	-0.7721	-0.003606	0.03873	0.03966	3.191e-10	0.8453	39.5321
SBP	AscAoD	rs573455	G	A	G	A	-0.292	0.01597	0.5321	0.53	7.219e-10	0.02619	37.9498
SBP	AscAoD	rs574490585	CAAAAAA	C	CAAAAAA	C	0.308	-0.002521	0.5466	0.54	1.146e-10	0.7266	41.5536
SBP	AscAoD	rs576406459	C	CTTTTTTTTTTTT	C	CTTTTTTTTTTTT	0.4611	-0.01547	0.4487	0.4481	9.973e-21	0.03957	87.1943
SBP	AscAoD	rs5826083	C	CT	C	CT	-0.308	-0.002767	0.5958	0.5982	1.413e-09	0.7185	36.6588
SBP	AscAoD	rs5850658	C	CCAGA	C	CCAGA	-0.2967	-0.006336	0.3969	0.4006	1.067e-09	0.3867	37.1937
SBP	AscAoD	rs5874869	TA	T	TA	T	0.284	0.006978	0.4588	0.4678	6.466e-09	0.3458	33.6889
SBP	AscAoD	rs587673287	C	CTTT	C	CTTT	0.3084	-0.003316	0.6549	0.662	3.246e-09	0.6757	35.0391
SBP	AscAoD	rs5879021	GC	G	GC	G	-0.2747	-0.008471	0.5243	0.5234	1.041e-08	0.2399	32.7654
SBP	AscAoD	rs5884872	AT	A	AT	A	-0.4077	0.007249	0.1469	0.1476	1.178e-09	0.4732	36.995
SBP	AscAoD	rs59723160	C	T	C	T	0.436	0.01582	0.1023	0.1003	2.244e-08	0.1868	31.2693
SBP	AscAoD	rs59761494	T	C	T	C	-0.3185	-0.00406	0.3432	0.3505	2.219e-10	0.5891	40.2703
SBP	AscAoD	rs59980837	T	G	T	G	1.625	-0.02893	0.01884	0.01781	1.378e-20	0.286	86.5209
SBP	AscAoD	rs6026728	T	C	T	C	0.994	0.03363	0.1068	0.1075	5.123e-38	0.003839	166.17
SBP	AscAoD	rs60292764	G	A	G	A	-0.4607	0.008922	0.1429	0.1469	1.057e-11	0.377	46.2127
SBP	AscAoD	rs604723	C	T	C	T	0.9302	0.011	0.7239	0.7242	1.249e-67	0.1709	301.966
SBP	AscAoD	rs606950	A	G	A	G	0.414	0.0131	0.6178	0.6167	4.098e-17	0.07612	70.7198
SBP	AscAoD	rs6070697	A	G	A	G	-0.3696	-0.005467	0.1815	0.1828	1.848e-09	0.5537	36.1289
SBP	AscAoD	rs6130557	C	G	C	G	0.6023	0.0307	0.1356	0.1302	2.798e-18	0.003794	76.0188
SBP	AscAoD	rs615134	A	T	A	T	-0.44	-0.02169	0.1106	0.1155	7.463e-09	0.0545	33.4212
SBP	AscAoD	rs61894512	T	G	T	G	0.3272	0.007465	0.2835	0.2881	5.458e-10	0.3456	38.4899
SBP	AscAoD	rs61911502	G	A	G	A	0.4708	0.01232	0.1203	0.1167	9.855e-11	0.2704	41.8455
SBP	AscAoD	rs61926181	A	G	A	G	-0.8731	0.05832	0.03898	0.03973	2.441e-12	0.001608	49.1012
SBP	AscAoD	rs61948066	T	G	T	G	0.4277	0.01278	0.1214	0.1172	3.204e-09	0.2511	35.0528
SBP	AscAoD	rs62085690	A	G	A	G	0.3336	0.01998	0.6913	0.7008	8.438e-10	0.0148	37.6611
SBP	AscAoD	rs62229372	T	C	T	C	0.513	0.01662	0.1238	0.1246	1.795e-12	0.1289	49.7106
SBP	AscAoD	rs62270945	T	C	T	C	0.8933	-0.1518	0.02767	0.02724	7.157e-10	5.135e-12	37.9541
SBP	AscAoD	rs622871	G	A	G	A	0.5272	-0.003458	0.6956	0.6863	3.538e-24	0.6553	102.868
SBP	AscAoD	rs62377160	C	T	C	T	0.4265	0.02087	0.1143	0.1156	1.069e-08	0.06306	32.7034
SBP	AscAoD	rs62380073	G	A	G	A	-0.337	-0.005844	0.2965	0.2886	9.441e-11	0.4628	41.9358
SBP	AscAoD	rs62429779	A	G	A	G	0.4056	0.01949	0.1512	0.152	8.761e-10	0.05243	37.5842
SBP	AscAoD	rs62524579	A	G	A	G	-0.3181	-0.01774	0.5316	0.5325	2.092e-11	0.01382	44.8855
SBP	AscAoD	rs627212	A	T	A	T	0.3371	0.00403	0.8051	0.807	1.632e-08	0.6573	31.8944
SBP	AscAoD	rs6439017	C	T	C	T	1.08	0.04593	0.9814	0.9823	1.288e-09	0.09329	36.8135
SBP	AscAoD	rs6445055	A	G	A	G	0.3438	0.01792	0.1789	0.1745	2.922e-08	0.06045	30.7587
SBP	AscAoD	rs6500245	T	G	T	G	-0.3818	-0.004083	0.6066	0.6049	4.142e-15	0.5779	61.6401
SBP	AscAoD	rs6539344	T	G	T	G	0.2875	-0.01539	0.5775	0.5653	2.996e-09	0.0341	35.1827
SBP	AscAoD	rs6574014	A	G	A	G	0.2622	0.002447	0.4325	0.4354	4.132e-08	0.7362	30.0891
SBP	AscAoD	rs6601800	T	C	T	C	-0.5641	0.001764	0.08049	0.07736	1.092e-10	0.8961	41.6476
SBP	AscAoD	rs66563455	C	T	C	T	-0.4735	-0.0136	0.1846	0.1792	1.012e-14	0.1461	59.8796
SBP	AscAoD	rs6735587	G	T	G	T	0.2858	0.006408	0.5139	0.5038	1.965e-09	0.3699	36.005
SBP	AscAoD	rs6744420	T	C	T	C	-0.3689	-0.005015	0.3042	0.3083	7.475e-13	0.5187	51.4099
SBP	AscAoD	rs67520853	C	CG	C	CG	0.38	0.003541	0.1551	0.1525	6.216e-09	0.7235	33.771
SBP	AscAoD	rs6762971	C	G	C	G	-0.2909	-0.005863	0.3958	0.3919	2.078e-09	0.4259	35.916
SBP	AscAoD	rs67723074	G	GCTGGA	G	GCTGGA	0.4539	0.01956	0.2521	0.2541	1.592e-16	0.01885	68.058
SBP	AscAoD	rs67772865	A	T	A	T	0.6001	0.006771	0.1768	0.172	5.402e-22	0.477	92.9327
SBP	AscAoD	rs679092	C	G	C	G	0.3364	0.02622	0.6973	0.7001	3.198e-10	0.001261	39.5518
SBP	AscAoD	rs67963450	T	TC	T	TC	0.2922	-0.01742	0.523	0.5347	2.104e-09	0.01776	35.882
SBP	AscAoD	rs6802275	G	C	G	C	-0.3938	-0.006755	0.4088	0.4085	3.222e-16	0.3532	66.6679
SBP	AscAoD	rs6823685	A	C	A	C	-0.3234	-0.0103	0.4838	0.4782	1.029e-11	0.1506	46.2766
SBP	AscAoD	rs684773	C	A	C	A	0.3439	-0.005027	0.7693	0.7701	8.9e-10	0.5564	37.565
SBP	AscAoD	rs6876982	T	C	T	C	-0.3038	0.002961	0.2537	0.2574	2.423e-08	0.718	31.1186
SBP	AscAoD	rs6898449	G	A	G	A	0.4755	0.0138	0.4184	0.4114	1.2e-22	0.05952	95.923
SBP	AscAoD	rs6958837	C	A	C	A	0.8239	0.01867	0.8901	0.8977	2.1e-26	0.1161	113.047
SBP	AscAoD	rs6986736	A	T	A	T	-0.5331	-0.025	0.6373	0.6372	3.144e-27	0.000852	116.835
SBP	AscAoD	rs699	G	A	G	A	0.5377	0.01186	0.4151	0.4032	1.877e-28	0.1062	122.407
SBP	AscAoD	rs6990531	G	T	G	T	-0.4975	-0.00887	0.2509	0.2448	2.447e-19	0.2869	80.8472
SBP	AscAoD	rs7042796	G	A	G	A	0.4148	0.006842	0.8601	0.8546	1.68e-09	0.5025	36.318
SBP	AscAoD	rs7100500	C	A	C	A	0.4913	0.01497	0.4345	0.4294	1.041e-24	0.03933	105.29
SBP	AscAoD	rs7107356	G	A	G	A	0.6112	0.01945	0.5048	0.5058	3.566e-38	0.006721	166.902
SBP	AscAoD	rs71313932	C	G	C	G	0.4619	-0.008131	0.2818	0.2845	2.605e-18	0.3065	76.1539
SBP	AscAoD	rs715300	T	C	T	C	-0.3293	-0.002213	0.3032	0.2988	1.699e-10	0.7782	40.7904
SBP	AscAoD	rs7161323	T	C	T	C	0.4534	-0.008082	0.709	0.7135	4.206e-18	0.3057	75.2416
SBP	AscAoD	rs71613970	A	AGT	A	AGT	-0.3429	0.00615	0.4541	0.4665	8.673e-13	0.3928	51.1183
SBP	AscAoD	rs7186298	T	C	T	C	-0.2898	0.003149	0.4315	0.4341	1.231e-09	0.6628	36.9268
SBP	AscAoD	rs72057562	C	CCTT	C	CCTT	-0.6688	0.0332	0.06819	0.06963	1.376e-12	0.01905	50.2255
SBP	AscAoD	rs72143033	G	GAAGT	G	GAAGT	0.3104	0.004198	0.5839	0.5947	3.763e-10	0.5728	39.2424
SBP	AscAoD	rs72151649	AT	A	AT	A	0.2989	0.003756	0.4192	0.4215	8.906e-10	0.6094	37.5464
SBP	AscAoD	rs7226020	C	T	C	T	0.3416	-0.003509	0.4342	0.4321	2.605e-12	0.6361	48.9799
SBP	AscAoD	rs7236548	A	C	A	C	0.4709	-0.0396	0.1889	0.1823	9.06e-15	2.217e-05	60.0848
SBP	AscAoD	rs72765275	G	A	G	A	0.5993	-0.04399	0.1318	0.1356	1.428e-17	2.7e-05	72.798
SBP	AscAoD	rs72812818	C	G	C	G	-0.3463	0.01036	0.2935	0.3037	3.583e-11	0.1843	43.8431
SBP	AscAoD	rs72831343	G	T	G	T	-0.9751	-0.01875	0.1407	0.1457	4.532e-46	0.06569	203.051
SBP	AscAoD	rs72851229	C	G	C	G	-0.3452	-0.001552	0.1772	0.1767	3.9e-08	0.87	30.1957
SBP	AscAoD	rs72854462	G	A	G	A	0.3252	0.02041	0.2451	0.2532	4.587e-09	0.01376	34.358
SBP	AscAoD	rs72931748	G	A	G	A	-0.5989	0.08805	0.08887	0.08768	7.48e-13	4.387e-12	51.4195
SBP	AscAoD	rs72941018	A	G	A	G	-0.7281	-0.01541	0.07382	0.07355	9.354e-16	0.264	64.5699
SBP	AscAoD	rs72956306	A	G	A	G	-0.6183	0.004005	0.05724	0.0582	1.309e-09	0.7935	36.8171
SBP	AscAoD	rs72957281	C	T	C	T	0.3309	0.003595	0.231	0.2339	4.05e-09	0.6733	34.5935
SBP	AscAoD	rs72999517	C	A	C	A	-0.4181	-0.008429	0.2562	0.2571	1.304e-14	0.3049	59.3746
SBP	AscAoD	rs7301649	C	T	C	T	-0.4858	0.01454	0.637	0.6253	8.991e-23	0.05039	96.5122
SBP	AscAoD	rs73033340	G	A	G	A	-1.34	0.0125	0.03039	0.03247	6.07e-22	0.5375	92.6683
SBP	AscAoD	rs73036519	C	G	C	G	0.3668	0.001012	0.3004	0.2991	1.834e-12	0.8979	49.6612
SBP	AscAoD	rs73046792	A	G	A	G	-0.6896	-0.007399	0.159	0.1641	3.075e-26	0.444	112.314
SBP	AscAoD	rs73073686	A	G	A	G	-0.4981	-0.02286	0.2628	0.2676	8.564e-20	0.005271	82.8895
SBP	AscAoD	rs7315980	A	G	A	G	0.6858	0.000338	0.08667	0.08211	5.912e-16	0.9797	65.4656
SBP	AscAoD	rs732099	A	C	A	C	-0.4846	-0.02392	0.1026	0.1042	6.611e-10	0.04317	38.1381
SBP	AscAoD	rs73442349	T	C	T	C	-0.7866	-0.002659	0.04996	0.05084	2.399e-12	0.8739	49.1498
SBP	AscAoD	rs73563812	T	G	T	G	-0.5415	-0.02984	0.2371	0.2363	2.293e-22	0.0004094	94.6478
SBP	AscAoD	rs7395791	A	G	A	G	-0.2622	-0.004975	0.444	0.4467	4.041e-08	0.4905	30.1269
SBP	AscAoD	rs74157561	G	A	G	A	0.9519	-0.005751	0.04956	0.04667	7.864e-18	0.7363	73.9414
SBP	AscAoD	rs7500448	G	A	G	A	-0.3381	0.0417	0.2478	0.2519	1.163e-09	4.927e-07	37.0444
SBP	AscAoD	rs751984	C	T	C	T	-0.6869	-0.001704	0.1213	0.1148	5.76e-21	0.8798	88.25
SBP	AscAoD	rs7520981	C	T	C	T	0.4126	0.01362	0.3759	0.3792	3e-16	0.07248	66.8067
SBP	AscAoD	rs7532173	G	A	G	A	0.3312	0.002209	0.5686	0.5621	5.665e-12	0.7604	47.432
SBP	AscAoD	rs754064	T	C	T	C	-0.5997	-0.01209	0.1483	0.1502	2.585e-19	0.2306	80.7413
SBP	AscAoD	rs75439000	A	G	A	G	0.4606	-0.01724	0.1199	0.1157	3.155e-10	0.1251	39.5828
SBP	AscAoD	rs7556844	A	C	A	C	-0.285	0.0002925	0.3937	0.3959	5.186e-09	0.9684	34.1075
SBP	AscAoD	rs75588192	A	G	A	G	0.4311	0.0151	0.1363	0.1392	9.114e-10	0.1513	37.5089
SBP	AscAoD	rs7580625	A	G	A	G	0.4235	-0.009298	0.1864	0.1782	4.36e-12	0.3228	47.9482
SBP	AscAoD	rs75811347	A	G	A	G	-0.5654	-0.02293	0.08679	0.08406	1.593e-11	0.07513	45.4138
SBP	AscAoD	rs76452347	T	C	T	C	-0.4464	-0.01059	0.1995	0.2053	5.094e-13	0.2511	52.1761
SBP	AscAoD	rs76627963	G	T	G	T	0.4004	0.007568	0.2677	0.2681	6.768e-14	0.3496	56.1378
SBP	AscAoD	rs76662479	T	C	T	C	-0.6851	0.01589	0.03848	0.04059	2.919e-08	0.3814	30.7733
SBP	AscAoD	rs7671947	C	T	C	T	-0.4621	0.01548	0.1093	0.1037	1.234e-09	0.1915	36.921
SBP	AscAoD	rs76824778	C	T	C	T	0.902	0.03566	0.03319	0.03526	1.362e-11	0.06668	45.7195
SBP	AscAoD	rs7701003	G	A	G	A	-0.5604	-0.02728	0.3722	0.369	2.647e-30	0.0002586	130.852
SBP	AscAoD	rs7764523	A	G	A	G	0.4898	0.01376	0.328	0.3221	4.09e-22	0.07228	93.5144
SBP	AscAoD	rs77753189	T	C	T	C	-0.5815	-0.007959	0.07227	0.07498	2.657e-10	0.5588	39.9159
SBP	AscAoD	rs77870048	T	C	T	C	1.298	-0.1603	0.05144	0.0524	3.552e-33	2.503e-23	143.911
SBP	AscAoD	rs77924615	A	G	A	G	-0.5999	-0.01594	0.1951	0.195	3.235e-23	0.08141	98.5165
SBP	AscAoD	rs77997837	T	C	T	C	-0.4221	-0.00384	0.2205	0.2225	1.524e-13	0.6559	54.5504
SBP	AscAoD	rs78130910	T	C	T	C	0.5995	0.004537	0.07476	0.07576	3.202e-11	0.7389	44.0468
SBP	AscAoD	rs78786701	C	G	C	G	0.6018	-0.00663	0.05624	0.05741	1.432e-08	0.6757	32.1717
SBP	AscAoD	rs7938342	A	T	A	T	0.7941	0.003049	0.5819	0.5802	4.224e-61	0.6752	271.993
SBP	AscAoD	rs79702393	A	C	A	C	-0.794	0.0367	0.04038	0.03975	7.424e-11	0.04789	42.4261
SBP	AscAoD	rs79754687	C	T	C	T	0.4204	-0.006266	0.1429	0.1435	5.713e-10	0.5408	38.4246
SBP	AscAoD	rs80045342	A	G	A	G	-0.6282	0.0009891	0.07149	0.07368	1.486e-11	0.9429	45.5494
SBP	AscAoD	rs80226362	T	G	T	G	0.453	0.0007642	0.1823	0.1822	1.519e-13	0.9344	54.5392
SBP	AscAoD	rs8033532	T	G	T	G	-0.3263	0.006483	0.552	0.5504	6.645e-12	0.3693	47.15
SBP	AscAoD	rs8037837	A	G	A	G	0.4041	-0.007675	0.466	0.465	1.78e-17	0.2861	72.3449
SBP	AscAoD	rs8102624	A	G	A	G	0.7239	-0.02026	0.08036	0.07195	1.252e-16	0.1442	68.5232
SBP	AscAoD	rs8904	A	G	A	G	0.345	-0.01462	0.3672	0.3623	2.114e-12	0.04966	49.3714
SBP	AscAoD	rs904475	A	G	A	G	0.4334	-0.003226	0.6231	0.6244	7.352e-19	0.6646	78.649
SBP	AscAoD	rs9349379	G	A	G	A	-0.3153	0.01598	0.4024	0.4069	8.413e-11	0.02861	42.159
SBP	AscAoD	rs9373363	G	A	G	A	-0.3129	0.001858	0.2538	0.2551	1.255e-08	0.8224	32.4129
SBP	AscAoD	rs9376273	A	G	A	G	0.3221	0.0006671	0.3636	0.3627	1.001e-10	0.9293	41.8166
SBP	AscAoD	rs9590404	C	G	C	G	0.5078	0.002235	0.2418	0.2346	6.304e-20	0.7923	83.5335
SBP	AscAoD	rs9636202	A	G	A	G	-0.4974	0.002219	0.2683	0.2706	2.211e-20	0.7831	85.6038
SBP	AscAoD	rs978225	G	A	G	A	0.2742	0.009077	0.6401	0.6392	3.164e-08	0.224	30.5983
SBP	AscAoD	rs9831889	C	G	C	G	0.2692	0.01638	0.3656	0.3626	4.933e-08	0.02836	29.7561
SBP	AscAoD	rs9844972	C	G	C	G	0.7502	-0.01995	0.06873	0.07153	4.817e-15	0.1588	61.3358
SBP	AscAoD	rs992472	T	G	T	G	0.269	-0.00391	0.4	0.386	3.279e-08	0.5954	30.5354
SBP	AscAoD	rs9957388	C	G	C	G	-0.3961	0.01178	0.3251	0.3272	5.554e-15	0.124	61.0612
SBP	AscAoD	ss1388081807	A	T	A	T	-0.3474	0.005046	0.3154	0.3226	1.376e-11	0.5101	45.7163
MAP	AscAoD	rs10048404	T	C	T	C	-0.2625	0.001764	0.3624	0.3647	3.913e-15	0.8117	61.7313
MAP	AscAoD	rs10069690	T	C	T	C	0.2468	0.005774	0.263	0.2568	1.443e-11	0.4822	45.6198
MAP	AscAoD	rs10089009	G	T	G	T	0.2085	0.000115	0.2292	0.2266	4.724e-08	0.9893	29.8222
MAP	AscAoD	rs10134101	G	A	G	A	-0.4919	-0.008649	0.0397	0.03728	2.062e-09	0.6487	35.9065
MAP	AscAoD	rs10188605	G	A	G	A	0.1878	0.00613	0.3586	0.3548	2.041e-08	0.4165	31.4457
MAP	AscAoD	rs1021508	T	C	T	C	0.2064	0.002753	0.3789	0.3782	4.074e-10	0.7102	39.072
MAP	AscAoD	rs10244142	T	C	T	C	0.2244	-0.005885	0.314	0.3119	1.195e-10	0.4513	41.4848
MAP	AscAoD	rs10263707	G	T	G	T	0.3039	0.006387	0.3017	0.3062	5.999e-18	0.415	74.5377
MAP	AscAoD	rs10282122	T	C	T	C	-0.3542	-0.01028	0.6694	0.6653	3.636e-25	0.1755	107.387
MAP	AscAoD	rs1040926	G	A	G	A	-0.3028	0.0008571	0.09429	0.09757	3.502e-08	0.9435	30.4095
MAP	AscAoD	rs1044822	T	C	T	C	-0.2672	-0.005183	0.1513	0.151	2.791e-09	0.6068	35.3357
MAP	AscAoD	rs10463351	G	A	G	A	0.2468	-0.002783	0.8134	0.8085	2.859e-09	0.7602	35.2816
MAP	AscAoD	rs10493818	T	C	T	C	0.3326	-0.00125	0.3756	0.3811	2.129e-23	0.8655	99.3418
MAP	AscAoD	rs10575617	A	AAC	A	AAC	0.3763	-0.01222	0.5235	0.5266	8.525e-30	0.09799	128.545
MAP	AscAoD	rs10595670	A	AGTT	A	AGTT	0.3312	-0.004536	0.2468	0.2445	7.55e-19	0.5872	78.632
MAP	AscAoD	rs10626085	CAACT	C	CAACT	C	0.2277	0.0007748	0.8092	0.8106	4.071e-08	0.9334	30.1044
MAP	AscAoD	rs10712483	C	CT	C	CT	-0.2344	-0.003828	0.1932	0.1939	2.693e-08	0.6828	30.9111
MAP	AscAoD	rs10712490	G	GT	G	GT	0.2208	0.008623	0.6011	0.596	2.058e-11	0.2399	44.9042
MAP	AscAoD	rs10715407	C	CT	C	CT	-0.1846	-0.005196	0.5091	0.5064	1.77e-08	0.4793	31.7136
MAP	AscAoD	rs10761530	C	T	C	T	-0.1891	0.0002231	0.5042	0.5026	3.779e-09	0.9752	34.7468
MAP	AscAoD	rs10798788	A	C	A	C	-0.1783	-0.006985	0.4632	0.4684	3.051e-08	0.3302	30.6613
MAP	AscAoD	rs10804330	C	T	C	T	-0.2133	-0.009226	0.4257	0.4337	7.792e-11	0.2065	42.3154
MAP	AscAoD	rs10832586	C	A	C	A	0.4541	0.01961	0.2025	0.1975	6.176e-30	0.02952	129.202
MAP	AscAoD	rs10926987	A	C	A	C	0.3103	0.02539	0.3026	0.2978	6.447e-19	0.001236	78.9162
MAP	AscAoD	rs10977670	C	A	C	A	-0.2235	-0.004766	0.6397	0.6478	3.023e-11	0.5249	44.1411
MAP	AscAoD	rs10980408	C	T	C	T	0.7141	-0.02065	0.03635	0.03565	1.292e-16	0.2883	68.4535
MAP	AscAoD	rs11052032	C	T	C	T	0.1931	0.01684	0.398	0.3937	4.846e-09	0.02157	34.2402
MAP	AscAoD	rs11062219	T	C	T	C	0.2181	-0.003073	0.3678	0.3681	6.978e-11	0.6819	42.5382
MAP	AscAoD	rs11125768	C	T	C	T	-0.2161	-0.003985	0.6	0.6036	5.102e-11	0.5876	43.1437
MAP	AscAoD	rs11145807	G	A	G	A	-0.2436	-0.01409	0.584	0.5945	1.345e-13	0.05584	54.7897
MAP	AscAoD	rs11158827	C	T	C	T	0.1802	0.002284	0.5832	0.5904	4.362e-08	0.7564	29.9815
MAP	AscAoD	rs111699248	CA	C	CA	C	0.2863	0.00843	0.2613	0.2603	2.844e-14	0.3177	57.8553
MAP	AscAoD	rs11191559	T	C	T	C	-0.8281	0.007395	0.08038	0.07782	3.341e-45	0.5795	199.017
MAP	AscAoD	rs112092329	A	G	A	G	-0.3787	-0.01905	0.1149	0.1138	6.813e-14	0.09386	56.124
MAP	AscAoD	rs112204826	T	C	T	C	0.6903	0.03027	0.03733	0.03778	3.838e-16	0.1045	66.3119
MAP	AscAoD	rs112248459	A	T	A	T	0.2932	-0.01186	0.1193	0.1202	2.602e-08	0.3088	30.9886
MAP	AscAoD	rs112352251	TTTTTG	T	TTTTTG	T	-0.2482	-0.006485	0.5228	0.5165	1.123e-14	0.3648	59.6736
MAP	AscAoD	rs11240656	A	G	A	G	0.2097	-0.004633	0.4633	0.469	8.889e-11	0.5203	42.0452
MAP	AscAoD	rs112492	G	A	G	A	-0.2226	-0.01632	0.2578	0.2525	1.202e-09	0.04757	36.9701
MAP	AscAoD	rs11249244	A	G	A	G	0.2318	0.005346	0.6139	0.6254	5.604e-12	0.474	47.4805
MAP	AscAoD	rs112838398	G	C	G	C	-0.3205	0.01096	0.09186	0.09071	8.145e-09	0.3798	33.2401
MAP	AscAoD	rs112849193	TGGATGTG	T	TGGATGTG	T	0.3072	-0.003366	0.7778	0.7828	3.511e-15	0.7023	61.9823
MAP	AscAoD	rs112854918	G	C	G	C	0.5975	-0.02174	0.02284	0.02268	2.483e-08	0.3657	31.0661
MAP	AscAoD	rs112970645	G	A	G	A	0.1844	0.006366	0.4423	0.4482	1.174e-08	0.3796	32.532
MAP	AscAoD	rs11299600	T	TA	T	TA	-0.2123	-0.002427	0.2959	0.2956	1.781e-09	0.758	36.1907
MAP	AscAoD	rs11330240	C	CT	C	CT	0.6044	-0.004838	0.3245	0.3238	1.039e-69	0.5297	311.407
MAP	AscAoD	rs113356108	CT	C	CT	C	0.2557	0.01687	0.6058	0.6084	1.492e-14	0.0224	59.104
MAP	AscAoD	rs113563325	A	T	A	T	-0.2783	0.009213	0.1382	0.1395	5.561e-09	0.3827	33.983
MAP	AscAoD	rs11372617	CT	C	CT	C	0.1908	0.01983	0.3471	0.3432	1.912e-08	0.009063	31.6033
MAP	AscAoD	rs11392701	GA	G	GA	G	0.2411	0.003143	0.2108	0.2028	2.534e-09	0.7321	35.5093
MAP	AscAoD	rs11418872	CT	C	CT	C	0.3348	0.01626	0.6918	0.6909	3.389e-21	0.04063	89.2953
MAP	AscAoD	rs11428568	AC	A	AC	A	-0.1894	0.01436	0.4271	0.4263	5.998e-09	0.04777	33.8369
MAP	AscAoD	rs11429307	GT	G	GT	G	0.2595	0.003914	0.1892	0.191	2.531e-10	0.6694	40.0011
MAP	AscAoD	rs114613498	G	A	G	A	0.2343	0.0005363	0.2087	0.208	9.658e-09	0.9532	32.9134
MAP	AscAoD	rs115262049	T	A	T	A	-0.6016	0.01041	0.08652	0.08685	1.743e-25	0.4155	108.86
MAP	AscAoD	rs11556924	T	C	T	C	-0.2972	-0.008721	0.3782	0.3859	4.693e-19	0.237	79.5587
MAP	AscAoD	rs11608122	T	C	T	C	0.2942	0.002895	0.258	0.2622	1.696e-15	0.7238	63.3609
MAP	AscAoD	rs11636952	C	T	C	T	-0.5634	-0.008075	0.6762	0.6948	2.386e-58	0.3022	259.414
MAP	AscAoD	rs11642954	A	G	A	G	-0.3986	0.01211	0.1937	0.1974	9.768e-23	0.18	96.293
MAP	AscAoD	rs11650511	T	C	T	C	0.2247	0.008172	0.4324	0.4345	4.456e-12	0.2594	47.9192
MAP	AscAoD	rs11658567	G	A	G	A	-0.188	0.00675	0.4794	0.48	5.755e-09	0.3497	33.9194
MAP	AscAoD	rs11662176	T	C	T	C	-0.2443	-0.007814	0.3233	0.3223	1.342e-12	0.3108	50.2593
MAP	AscAoD	rs11666569	T	C	T	C	0.245	0.01667	0.2919	0.2902	3.733e-12	0.03446	48.28
MAP	AscAoD	rs11675276	C	T	C	T	-0.2751	-0.001801	0.2705	0.2764	3.624e-14	0.8232	57.3706
MAP	AscAoD	rs11704123	T	C	T	C	-0.438	0.0104	0.04403	0.04356	2.158e-08	0.5541	31.3474
MAP	AscAoD	rs11717851	A	G	A	G	0.2501	0.02106	0.1606	0.1648	1.155e-08	0.02975	32.56
MAP	AscAoD	rs1173727	C	T	C	T	0.6353	0.02773	0.6004	0.5976	7.309e-84	0.0001439	376.531
MAP	AscAoD	rs11774829	A	T	A	T	-0.3912	-0.04009	0.09811	0.1008	9.086e-13	0.0009279	51.0167
MAP	AscAoD	rs117777118	A	G	A	G	-0.525	-0.02982	0.03773	0.03915	8.509e-09	0.137	33.16
MAP	AscAoD	rs11781781	G	A	G	A	-0.2438	-0.01875	0.6981	0.7128	5.321e-12	0.01876	47.592
MAP	AscAoD	rs118138104	C	T	C	T	-0.4565	0.0003096	0.04721	0.049	1.639e-08	0.986	31.8802
MAP	AscAoD	rs1185719	A	G	A	G	0.215	-0.0034	0.6876	0.6882	5.503e-10	0.6605	38.5009
MAP	AscAoD	rs11885217	G	A	G	A	0.2002	-0.00154	0.3007	0.2976	1.257e-08	0.845	32.4029
MAP	AscAoD	rs11920280	G	A	G	A	-0.1874	0.01032	0.4863	0.491	5.049e-09	0.1506	34.1887
MAP	AscAoD	rs11925452	T	C	T	C	-0.2173	0.01356	0.2143	0.2165	2.781e-08	0.1231	30.8705
MAP	AscAoD	rs11945489	T	C	T	C	-0.2978	-0.0007888	0.289	0.287	5.768e-17	0.9213	70.0547
MAP	AscAoD	rs1213404	A	G	A	G	-0.2031	-0.008383	0.4151	0.4166	5.038e-10	0.2499	38.6712
MAP	AscAoD	rs12224337	A	G	A	G	0.311	0.001393	0.5075	0.5087	2.397e-22	0.8455	94.5723
MAP	AscAoD	rs12258967	G	C	G	C	-0.5551	-0.02633	0.295	0.2974	6.506e-56	0.0007973	248.125
MAP	AscAoD	rs12402943	A	G	A	G	0.2259	0.005977	0.214	0.213	7.307e-09	0.4931	33.4307
MAP	AscAoD	rs12411044	A	G	A	G	-0.3732	-0.0185	0.2073	0.2099	5.883e-21	0.03482	88.2361
MAP	AscAoD	rs12509595	C	T	C	T	0.7264	0.02339	0.2897	0.2913	3.041e-93	0.002996	419.637
MAP	AscAoD	rs12535256	C	T	C	T	0.201	-5.156e-05	0.4412	0.4396	4.384e-10	0.9943	38.9172
MAP	AscAoD	rs12555129	T	G	T	G	-0.2748	0.01165	0.1941	0.1923	1.213e-11	0.1995	45.9479
MAP	AscAoD	rs12567136	T	C	T	C	-0.7196	-0.03073	0.1634	0.1627	8.872e-62	0.001468	275.045
MAP	AscAoD	rs12599980	T	C	T	C	-0.2297	-0.01199	0.4138	0.4075	2.605e-12	0.1036	48.9829
MAP	AscAoD	rs12693302	A	G	A	G	-0.3638	-0.001557	0.6395	0.6489	2.446e-27	0.8359	117.302
MAP	AscAoD	rs1275982	T	C	T	C	-0.5832	-0.01812	0.6065	0.6148	1.916e-69	0.01414	310.253
MAP	AscAoD	rs12978472	G	C	G	C	-0.9404	-0.02706	0.1275	0.1287	2.015e-83	0.01187	374.415
MAP	AscAoD	rs12996348	G	T	G	T	-0.4647	-0.003322	0.2728	0.2705	5.94e-38	0.6828	165.795
MAP	AscAoD	rs13033073	C	T	C	T	-0.1764	-0.004632	0.4961	0.4981	4.338e-08	0.5214	29.9741
MAP	AscAoD	rs13107325	T	C	T	C	-0.7961	-0.01941	0.07199	0.07169	4.788e-37	0.1636	161.729
MAP	AscAoD	rs13132319	C	G	C	G	-0.3062	0.009898	0.2581	0.259	1.377e-16	0.231	68.339
MAP	AscAoD	rs13163533	G	C	G	C	0.4943	-0.00689	0.07912	0.08177	1.546e-16	0.6017	68.1197
MAP	AscAoD	rs13324341	T	C	T	C	0.2596	0.01246	0.1604	0.1638	3.101e-09	0.2005	35.1126
MAP	AscAoD	rs13422268	G	A	G	A	-0.2556	-0.001709	0.4063	0.4083	7.293e-15	0.8159	60.5412
MAP	AscAoD	rs1364433	A	T	A	T	-0.2057	-0.002366	0.7474	0.7472	4.377e-08	0.7781	29.9769
MAP	AscAoD	rs139677120	ATCAT	A	ATCAT	A	0.4593	0.0339	0.08982	0.09101	2.2e-14	0.01108	58.3653
MAP	AscAoD	rs140523628	A	G	A	G	-0.5736	0.001395	0.05567	0.05777	3.298e-16	0.9282	66.6124
MAP	AscAoD	rs143148745	AT	A	AT	A	0.2002	0.01779	0.2904	0.295	1.638e-08	0.02405	31.875
MAP	AscAoD	rs1436138	G	A	G	A	-0.3077	-0.000874	0.3631	0.3607	4.043e-20	0.9074	84.3656
MAP	AscAoD	rs143876369	CTCTG	C	CTCTG	C	-0.3098	-0.005971	0.6098	0.6159	6.362e-19	0.4448	78.9331
MAP	AscAoD	rs145792022	C	T	C	T	0.7768	-0.02099	0.01582	0.01546	2.917e-09	0.4758	35.2159
MAP	AscAoD	rs1465405	G	T	G	T	-0.2351	-0.01788	0.248	0.2494	2.3e-10	0.03143	40.1783
MAP	AscAoD	rs147435051	CAG	C	CAG	C	0.5422	-0.0006389	0.09737	0.09501	1.051e-23	0.958	100.742
MAP	AscAoD	rs148337395	T	TTTAA	T	TTTAA	0.3816	-0.002361	0.8173	0.8155	1.408e-19	0.801	81.9637
MAP	AscAoD	rs148728593	ATATATT	A	ATATATT	A	0.2859	-0.001642	0.701	0.7055	3.273e-16	0.835	66.6113
MAP	AscAoD	rs149237448	C	CAG	C	CAG	-0.3228	-0.00119	0.3169	0.3212	8.337e-21	0.8771	87.4938
MAP	AscAoD	rs1498785	G	C	G	C	0.2603	0.006214	0.2079	0.1934	9.867e-11	0.4946	41.8439
MAP	AscAoD	rs150713468	CTG	C	CTG	C	0.1819	0.005548	0.5367	0.5416	3.278e-08	0.4481	30.5313
MAP	AscAoD	rs1539624	A	G	A	G	0.2301	0.00114	0.5503	0.5514	1.429e-12	0.8748	50.1264
MAP	AscAoD	rs1559359	T	C	T	C	-0.1937	0.005056	0.551	0.5463	2.545e-09	0.4834	35.5216
MAP	AscAoD	rs1563000	G	A	G	A	0.377	-0.02258	0.1213	0.1213	1.96e-14	0.04161	58.5725
MAP	AscAoD	rs1644318	C	T	C	T	0.2562	-0.03784	0.3877	0.3873	9.204e-15	3.499e-07	60.0555
MAP	AscAoD	rs1652376	T	G	T	G	-0.2072	0.007794	0.4693	0.4657	1.202e-10	0.2781	41.4579
MAP	AscAoD	rs1657880	T	C	T	C	-0.352	0.002765	0.1012	0.1023	5.074e-11	0.8169	43.1437
MAP	AscAoD	rs1687318	C	T	C	T	-0.3447	-0.01401	0.7334	0.7348	2.046e-21	0.08371	90.2709
MAP	AscAoD	rs169080	C	T	C	T	-0.2215	-0.003062	0.6392	0.6406	3.873e-11	0.6829	43.6917
MAP	AscAoD	rs16998955	T	C	T	C	0.3111	-0.01759	0.1629	0.1627	8.917e-13	0.06976	51.0532
MAP	AscAoD	rs17033685	T	A	T	A	0.4268	0.02426	0.06867	0.06697	1.589e-11	0.09179	45.4182
MAP	AscAoD	rs17035646	A	G	A	G	0.4936	0.007888	0.3378	0.3346	3.489e-47	0.3022	208.182
MAP	AscAoD	rs17080069	G	A	G	A	-0.8068	-0.01604	0.07482	0.07372	3.56e-40	0.2434	176.028
MAP	AscAoD	rs1757915	A	G	A	G	0.211	0.002069	0.3554	0.3579	2.945e-10	0.7827	39.6949
MAP	AscAoD	rs17817449	G	T	G	T	0.247	-0.006492	0.3913	0.3914	5.31e-14	0.3804	56.6047
MAP	AscAoD	rs1806920	A	G	A	G	-0.3343	0.02794	0.5422	0.552	3.255e-25	0.0001095	107.652
MAP	AscAoD	rs1848510	A	G	A	G	0.2324	-0.004044	0.3655	0.3628	3.138e-12	0.5902	48.6185
MAP	AscAoD	rs1867624	T	C	T	C	0.2629	0.006629	0.619	0.6169	1.913e-15	0.368	63.1612
MAP	AscAoD	rs1882961	T	C	T	C	0.2279	-0.003413	0.3023	0.3071	9.213e-11	0.6623	41.9898
MAP	AscAoD	rs1887320	A	G	A	G	0.446	0.008594	0.477	0.4753	8.504e-44	0.2317	192.685
MAP	AscAoD	rs1907220	G	A	G	A	-0.2457	-0.02019	0.6878	0.6903	1.229e-12	0.009422	50.4556
MAP	AscAoD	rs1938598	C	T	C	T	-0.2881	-0.002263	0.2395	0.2411	1.835e-14	0.788	58.7098
MAP	AscAoD	rs1950491	T	C	T	C	-0.4141	-0.009913	0.06275	0.06347	4.27e-10	0.5026	38.9871
MAP	AscAoD	rs1969684	G	C	G	C	0.2192	0.003481	0.4182	0.4137	2.002e-11	0.6344	44.9626
MAP	AscAoD	rs1978473	A	C	A	C	-0.2626	0.004263	0.6095	0.6097	1.906e-15	0.5634	63.1316
MAP	AscAoD	rs197915	G	A	G	A	0.2491	0.0004628	0.4048	0.4045	3.047e-14	0.9499	57.7118
MAP	AscAoD	rs198851	G	T	G	T	-0.5783	0.005533	0.8532	0.8495	4.615e-37	0.5828	161.755
MAP	AscAoD	rs1990658	A	G	A	G	0.4215	0.01882	0.08571	0.07441	7.955e-13	0.1698	51.2982
MAP	AscAoD	rs200034545	G	T	G	T	0.2832	-0.00857	0.1679	0.1677	1.585e-10	0.3876	40.923
MAP	AscAoD	rs2003931	A	G	A	G	-0.1907	0.01928	0.3517	0.3511	1.654e-08	0.0108	31.87
MAP	AscAoD	rs2009733	G	A	G	A	-0.18	-0.009468	0.5042	0.5052	1.851e-08	0.1849	31.6406
MAP	AscAoD	rs201394026	TGGACAGGCTCCATG	T	TGGACAGGCTCCATG	T	0.4881	0.02894	0.04032	0.0418	2.024e-08	0.1296	31.476
MAP	AscAoD	rs201645053	A	T	A	T	0.3767	-0.005546	0.1782	0.1738	8.093e-18	0.5746	73.9003
MAP	AscAoD	rs204883	A	G	A	G	0.3789	0.008437	0.3803	0.3819	1.663e-30	0.2533	131.752
MAP	AscAoD	rs2078339	G	A	G	A	-0.4053	-0.03257	0.2757	0.27	1.683e-29	6.204e-05	127.174
MAP	AscAoD	rs2152951	A	G	A	G	0.2858	0.01342	0.489	0.4871	6.668e-19	0.06155	78.8774
MAP	AscAoD	rs2163379	C	A	C	A	-0.4709	-0.02584	0.6231	0.6223	1.014e-44	0.0005186	196.885
MAP	AscAoD	rs2242338	C	A	C	A	-0.5397	-0.007789	0.07469	0.07237	1.226e-18	0.5749	77.6666
MAP	AscAoD	rs2250377	G	A	G	A	-0.2273	-0.004466	0.6667	0.6632	2.513e-11	0.5556	44.5097
MAP	AscAoD	rs2254626	G	T	G	T	0.2394	-0.007327	0.8005	0.8009	2.494e-09	0.4169	35.5354
MAP	AscAoD	rs2289583	A	C	A	C	0.3078	0.000353	0.2796	0.2823	8.525e-18	0.9646	73.839
MAP	AscAoD	rs2301597	C	T	C	T	-0.3656	-0.0006548	0.57	0.5769	2.455e-29	0.9281	126.467
MAP	AscAoD	rs2303518	G	T	G	T	0.2526	0.01396	0.3348	0.336	1.127e-13	0.06605	55.1313
MAP	AscAoD	rs2306526	T	C	T	C	-0.2549	-0.004074	0.518	0.5215	2.071e-15	0.5701	63.0172
MAP	AscAoD	rs2354862	C	A	C	A	-0.2163	-0.00422	0.3524	0.3588	1.776e-10	0.5744	40.6872
MAP	AscAoD	rs2392929	G	T	G	T	0.344	0.01583	0.1978	0.1978	1.196e-17	0.07848	73.1531
MAP	AscAoD	rs2521760	T	C	T	C	-0.2571	-0.02368	0.1411	0.1416	3.089e-08	0.02157	30.636
MAP	AscAoD	rs2625252	C	A	C	A	-0.2115	-0.00568	0.288	0.2888	2.705e-09	0.474	35.3751
MAP	AscAoD	rs263017	G	A	G	A	-0.2467	0.0006671	0.5053	0.5055	1.45e-14	0.9261	59.1384
MAP	AscAoD	rs2643826	T	C	T	C	0.3817	0.01807	0.4577	0.4533	1.024e-31	0.01241	137.344
MAP	AscAoD	rs2681492	C	T	C	T	-0.647	0.01858	0.1745	0.1733	7.05e-53	0.04984	234.174
MAP	AscAoD	rs2728559	C	T	C	T	0.269	0.02098	0.8465	0.8486	1.629e-09	0.03636	36.3777
MAP	AscAoD	rs2746187	G	A	G	A	0.2766	-0.0009764	0.1879	0.189	1.908e-11	0.9152	45.0504
MAP	AscAoD	rs2782980	C	T	C	T	0.459	0.01708	0.7209	0.7205	1.162e-37	0.03263	164.568
MAP	AscAoD	rs2823262	C	T	C	T	0.2066	0.0009084	0.2992	0.3003	3.678e-09	0.9074	34.7841
MAP	AscAoD	rs28575479	T	C	T	C	0.28	0.006459	0.1727	0.1743	4.868e-11	0.4979	43.2216
MAP	AscAoD	rs288173	G	A	G	A	-0.2551	0.004749	0.182	0.1748	8.834e-10	0.6155	37.5679
MAP	AscAoD	rs2957468	G	A	G	A	-0.1857	-0.003105	0.6594	0.6596	4.699e-08	0.6831	29.8484
MAP	AscAoD	rs2977551	T	C	T	C	0.1907	-0.004392	0.5201	0.5171	2.893e-09	0.542	35.2493
MAP	AscAoD	rs2992838	G	C	G	C	0.2329	0.009629	0.283	0.2855	1.436e-09	0.2598	36.6137
MAP	AscAoD	rs2999159	G	A	G	A	0.468	0.01746	0.8338	0.8327	1.897e-27	0.0687	117.852
MAP	AscAoD	rs3184504	C	T	C	T	-0.6015	-0.01096	0.535	0.521	9.034e-76	0.1258	339.395
MAP	AscAoD	rs31864	G	A	G	A	-0.2178	0.01428	0.4555	0.45	1.826e-11	0.04809	45.1604
MAP	AscAoD	rs34013524	T	A	T	A	-0.1844	0.0004905	0.4015	0.4002	4.095e-08	0.9481	30.1192
MAP	AscAoD	rs34127793	A	G	A	G	0.2035	-0.005873	0.3754	0.3827	1.829e-09	0.4295	36.1419
MAP	AscAoD	rs34130368	T	G	T	G	-0.4277	0.01485	0.116	0.1149	1.622e-17	0.1837	72.5601
MAP	AscAoD	rs34404219	C	CA	C	CA	-0.2684	0.008373	0.4212	0.4216	1.147e-15	0.2621	64.1912
MAP	AscAoD	rs34483452	A	C	A	C	0.3537	0.004643	0.1385	0.1363	4.221e-14	0.6603	57.0456
MAP	AscAoD	rs34522012	CA	C	CA	C	0.2396	0.004433	0.5624	0.5605	2.353e-13	0.5458	53.6553
MAP	AscAoD	rs34524650	A	AT	A	AT	-0.2599	-0.03624	0.5223	0.5243	8.677e-16	5.698e-07	64.7051
MAP	AscAoD	rs34556682	G	A	G	A	0.3845	0.02153	0.07843	0.07978	1.313e-10	0.1044	41.3004
MAP	AscAoD	rs34570300	T	G	T	G	0.3131	0.01933	0.09356	0.09068	1.469e-08	0.1235	32.0913
MAP	AscAoD	rs34727427	C	T	C	T	0.2352	0.007424	0.3146	0.318	1.065e-11	0.3337	46.2086
MAP	AscAoD	rs34742196	G	GA	G	GA	-0.1894	-0.0006009	0.5594	0.5588	5.83e-09	0.934	33.8994
MAP	AscAoD	rs34780337	A	ACT	A	ACT	0.5466	0.01957	0.4327	0.4374	8.964e-64	0.006778	284.258
MAP	AscAoD	rs34790908	T	C	T	C	0.2911	0.001306	0.2645	0.2688	1.665e-15	0.8715	63.3975
MAP	AscAoD	rs34848191	T	G	T	G	0.2114	0.02046	0.5132	0.5199	5.971e-11	0.004271	42.8356
MAP	AscAoD	rs34906157	T	G	T	G	0.1893	0.01961	0.3962	0.3955	9.771e-09	0.007711	32.9059
MAP	AscAoD	rs35317317	A	T	A	T	0.3106	0.01473	0.3651	0.3768	3.258e-20	0.04751	84.8453
MAP	AscAoD	rs35429	G	A	G	A	-0.4861	-0.00638	0.385	0.3852	4.185e-49	0.3881	216.982
MAP	AscAoD	rs35463972	A	G	A	G	0.8307	-0.01786	0.01762	0.01745	1.36e-11	0.5164	45.6862
MAP	AscAoD	rs35718925	T	TA	T	TA	0.2412	-0.00732	0.5713	0.5653	3.148e-13	0.3184	53.1326
MAP	AscAoD	rs36004598	T	TA	T	TA	-0.2479	-0.01152	0.422	0.4233	6.572e-13	0.1345	51.6615
MAP	AscAoD	rs360137	C	T	C	T	0.3185	0.01292	0.5693	0.5774	9.641e-23	0.07421	96.3362
MAP	AscAoD	rs36054673	T	G	T	G	0.2596	-0.002741	0.3678	0.3726	7.024e-15	0.7127	60.5923
MAP	AscAoD	rs36092215	A	G	A	G	-0.6598	0.02518	0.04281	0.03821	8.417e-16	0.1856	64.7752
MAP	AscAoD	rs370399	G	A	G	A	-0.2322	-0.01908	0.7472	0.743	4.179e-10	0.01967	39.0247
MAP	AscAoD	rs371720151	C	CT	C	CT	0.1821	0.003431	0.4826	0.4899	3.769e-08	0.6415	30.2666
MAP	AscAoD	rs371721577	CTCCT	C	CTCCT	C	0.4497	0.01643	0.04608	0.04839	9.045e-09	0.3357	33.0445
MAP	AscAoD	rs372106593	GTA	G	GTA	G	-0.2658	0.003102	0.4408	0.4533	4.845e-16	0.6709	65.87
MAP	AscAoD	rs373010735	AATTTATAG	A	AATTTATAG	A	-0.4125	-0.02025	0.8791	0.8785	1.064e-16	0.06799	68.8589
MAP	AscAoD	rs3744009	T	C	T	C	-0.2031	0.004713	0.2582	0.2549	3.439e-08	0.5668	30.4596
MAP	AscAoD	rs3746042	G	A	G	A	-0.3124	-0.01006	0.2057	0.2032	5.124e-15	0.2637	61.2101
MAP	AscAoD	rs375518153	G	GA	G	GA	-0.5103	-0.02249	0.05451	0.05666	8.407e-13	0.1486	51.1951
MAP	AscAoD	rs3757394	T	C	T	C	0.3035	0.008988	0.6256	0.6245	7.537e-20	0.2266	83.1669
MAP	AscAoD	rs375921957	T	TG	T	TG	-0.3629	0.01009	0.1136	0.1179	1.339e-12	0.3677	50.2578
MAP	AscAoD	rs3783330	T	G	T	G	-0.2312	0.006377	0.682	0.6808	2.508e-11	0.4114	44.5471
MAP	AscAoD	rs3798295	T	C	T	C	0.3144	-0.003085	0.1868	0.1868	2.341e-14	0.7374	58.2049
MAP	AscAoD	rs3811632	T	G	T	G	-0.2646	-0.002075	0.2919	0.2936	5.909e-14	0.7919	56.4098
MAP	AscAoD	rs3828591	C	G	C	G	-0.4669	-0.00974	0.3907	0.3916	2.717e-45	0.1845	199.454
MAP	AscAoD	rs3836508	TG	T	TG	T	0.276	0.01399	0.3294	0.3246	9.939e-16	0.07004	64.4101
MAP	AscAoD	rs3874658	C	T	C	T	-0.3404	0.00667	0.1338	0.1338	9.682e-12	0.5502	46.386
MAP	AscAoD	rs3918226	T	C	T	C	0.8823	-0.00197	0.07838	0.08135	1.072e-47	0.8823	210.515
MAP	AscAoD	rs419076	C	T	C	T	-0.4452	-0.01712	0.5286	0.5296	1.253e-43	0.01728	191.875
MAP	AscAoD	rs419473	A	G	A	G	0.2236	-0.003485	0.336	0.3387	9.44e-11	0.6499	41.9082
MAP	AscAoD	rs42235	T	C	T	C	-0.2032	0.01133	0.296	0.2984	8.329e-09	0.1521	33.1922
MAP	AscAoD	rs4335411	A	G	A	G	0.3693	0.01749	0.7659	0.7616	7.529e-20	0.05169	83.1885
MAP	AscAoD	rs4401911	A	G	A	G	-0.1953	-0.003854	0.3369	0.3359	9.749e-09	0.6116	32.8787
MAP	AscAoD	rs4459609	A	C	A	C	-0.2267	0.001424	0.6216	0.6218	7.688e-12	0.8478	46.8231
MAP	AscAoD	rs4460485	A	G	A	G	0.1821	-0.007093	0.3968	0.3982	2.958e-08	0.3303	30.7291
MAP	AscAoD	rs4507656	G	C	G	C	0.2516	0.007214	0.2985	0.3052	1.635e-12	0.3597	49.8643
MAP	AscAoD	rs4687077	C	T	C	T	-0.2176	0.008116	0.4717	0.4739	1.597e-11	0.26	45.4132
MAP	AscAoD	rs4714224	C	G	C	G	-0.2095	-0.009305	0.2734	0.276	6.376e-09	0.2492	33.7346
MAP	AscAoD	rs4752695	C	G	C	G	0.3381	-0.01946	0.1212	0.1182	5.914e-12	0.08026	47.3584
MAP	AscAoD	rs4809370	T	C	T	C	-0.2972	-0.001433	0.3896	0.3917	1.09e-19	0.8449	82.4025
MAP	AscAoD	rs4902647	T	C	T	C	-0.1882	0.001458	0.4637	0.4636	4.594e-09	0.8391	34.3525
MAP	AscAoD	rs4907571	C	T	C	T	0.2049	-0.0181	0.2801	0.28	8.989e-09	0.02303	33.0343
MAP	AscAoD	rs4908678	C	T	C	T	0.2121	-0.005968	0.3696	0.3694	2.107e-10	0.4218	40.3746
MAP	AscAoD	rs4963121	G	C	G	C	0.1823	-0.001382	0.3966	0.3963	4.804e-08	0.8525	29.7907
MAP	AscAoD	rs4984496	G	T	G	T	-0.2319	-0.001548	0.6759	0.6748	1.635e-11	0.8398	45.3393
MAP	AscAoD	rs506981	T	A	T	A	-0.2253	0.002044	0.383	0.3818	9.286e-12	0.7822	46.4707
MAP	AscAoD	rs507666	A	G	A	G	-0.2885	-0.008753	0.1833	0.1835	3.834e-12	0.344	48.2114
MAP	AscAoD	rs527979842	C	A	C	A	-0.3893	-0.001569	0.05749	0.05927	2.101e-08	0.9183	31.4032
MAP	AscAoD	rs536338	G	C	G	C	0.2693	-0.003856	0.7217	0.7216	5.786e-14	0.6299	56.428
MAP	AscAoD	rs541968437	CA	C	CA	C	0.1988	0.0142	0.3068	0.3105	3.999e-08	0.07805	30.1589
MAP	AscAoD	rs543302184	TA	T	TA	T	-0.5168	0.001256	0.4173	0.4217	1.232e-55	0.864	246.898
MAP	AscAoD	rs554034334	CA	C	CA	C	0.2041	0.006086	0.416	0.4159	2.052e-09	0.4242	35.9085
MAP	AscAoD	rs556507647	CTT	C	CTT	C	-0.2936	-0.01093	0.5283	0.5291	8.608e-20	0.1318	82.8806
MAP	AscAoD	rs55661135	A	G	A	G	0.1998	-0.01976	0.4881	0.4837	4.768e-10	0.006012	38.7902
MAP	AscAoD	rs55671849	G	A	G	A	-0.2165	-0.006678	0.2921	0.2902	1.845e-09	0.405	36.1067
MAP	AscAoD	rs55733296	A	G	A	G	0.5525	0.04569	0.03717	0.03868	9.143e-11	0.01382	42.0026
MAP	AscAoD	rs56158079	TA	T	TA	T	-0.2454	-0.01052	0.5191	0.5226	1.007e-13	0.1518	55.3666
MAP	AscAoD	rs561597834	CA	C	CA	C	0.252	0.004889	0.4529	0.4583	8.633e-15	0.4997	60.1962
MAP	AscAoD	rs56176059	C	T	C	T	-0.2917	-0.009029	0.2774	0.2825	4.095e-16	0.2575	66.2056
MAP	AscAoD	rs56206297	T	G	T	G	0.3202	0.02618	0.1635	0.1631	1.888e-13	0.007531	54.1333
MAP	AscAoD	rs56233017	A	G	A	G	-0.5414	0.02479	0.04411	0.04512	1.246e-11	0.1574	45.9023
MAP	AscAoD	rs56337355	C	T	C	T	-0.2671	-0.002078	0.1455	0.146	4.321e-09	0.8383	34.4608
MAP	AscAoD	rs56695198	AT	A	AT	A	-0.3616	-0.009932	0.1024	0.1027	9.919e-12	0.4018	46.3384
MAP	AscAoD	rs56770246	TA	T	TA	T	-0.2956	-0.01067	0.1973	0.1967	1.214e-12	0.2523	50.4434
MAP	AscAoD	rs57045702	T	G	T	G	-0.5327	-0.003606	0.03873	0.03966	1.507e-10	0.8453	41.0234
MAP	AscAoD	rs572857695	C	CA	C	CA	0.2211	0.00873	0.2763	0.2768	1.221e-08	0.3138	32.4389
MAP	AscAoD	rs574490585	CAAAAAA	C	CAAAAAA	C	0.2178	-0.002521	0.5466	0.54	1.699e-11	0.7266	45.3001
MAP	AscAoD	rs576406459	C	CTTTTTTTTTTTT	C	CTTTTTTTTTTTT	0.2523	-0.01547	0.4487	0.4481	4.646e-14	0.03957	56.8908
MAP	AscAoD	rs5826083	C	CT	C	CT	-0.2004	-0.002767	0.5958	0.5982	6.002e-09	0.7185	33.839
MAP	AscAoD	rs5879021	GC	G	GC	G	-0.2297	-0.008471	0.5243	0.5234	1.552e-12	0.2399	49.983
MAP	AscAoD	rs5884872	AT	A	AT	A	-0.2899	0.007249	0.1469	0.1476	1.692e-10	0.4732	40.7741
MAP	AscAoD	rs59723160	C	T	C	T	0.3201	0.01582	0.1023	0.1003	1.371e-09	0.1868	36.7122
MAP	AscAoD	rs59761494	T	C	T	C	-0.2554	-0.00406	0.3432	0.3505	5.625e-14	0.5891	56.5263
MAP	AscAoD	rs59980837	T	G	T	G	1.222	-0.02893	0.01884	0.01781	6.981e-25	0.286	106.163
MAP	AscAoD	rs6026728	T	C	T	C	0.7825	0.03363	0.1068	0.1075	9.121e-51	0.003839	224.541
MAP	AscAoD	rs60394424	A	G	A	G	-0.3353	-0.0007696	0.1001	0.09526	3.436e-10	0.95	39.4262
MAP	AscAoD	rs604723	C	T	C	T	0.6775	0.011	0.7239	0.7242	5.558e-78	0.1709	349.496
MAP	AscAoD	rs606950	A	G	A	G	0.2734	0.0131	0.6178	0.6167	2.376e-16	0.07612	67.2863
MAP	AscAoD	rs6070697	A	G	A	G	-0.2774	-0.005467	0.1815	0.1828	2.697e-11	0.5537	44.4018
MAP	AscAoD	rs6130557	C	G	C	G	0.3601	0.0307	0.1356	0.1302	1.488e-14	0.003794	59.1286
MAP	AscAoD	rs615134	A	T	A	T	-0.4005	-0.02169	0.1106	0.1155	7.433e-15	0.0545	60.477
MAP	AscAoD	rs61894512	T	G	T	G	0.2217	0.007465	0.2835	0.2881	5.25e-10	0.3456	38.5651
MAP	AscAoD	rs61911502	G	A	G	A	0.4098	0.01232	0.1203	0.1167	9.332e-17	0.2704	69.0955
MAP	AscAoD	rs61926181	A	G	A	G	-0.7496	0.05832	0.03898	0.03973	5.914e-19	0.001608	79.1061
MAP	AscAoD	rs61948066	T	G	T	G	0.2972	0.01278	0.1214	0.1172	1.255e-09	0.2511	36.8782
MAP	AscAoD	rs62012628	T	C	T	C	-0.225	-0.03929	0.2881	0.2878	2.816e-10	8.644e-07	39.7886
MAP	AscAoD	rs62229372	T	C	T	C	0.3651	0.01662	0.1238	0.1246	1.234e-13	0.1289	54.9555
MAP	AscAoD	rs622871	G	A	G	A	0.4713	-0.003458	0.6956	0.6863	5.99e-41	0.6553	179.577
MAP	AscAoD	rs62377160	C	T	C	T	0.312	0.02087	0.1143	0.1156	6.316e-10	0.06306	38.2158
MAP	AscAoD	rs62380073	G	A	G	A	-0.2579	-0.005844	0.2965	0.2886	2.563e-13	0.4628	53.4981
MAP	AscAoD	rs62420674	G	A	G	A	0.6326	-0.0005236	0.02389	0.02341	2.169e-09	0.9824	35.8186
MAP	AscAoD	rs62429779	A	G	A	G	0.2938	0.01949	0.1512	0.152	5.478e-11	0.05243	42.9886
MAP	AscAoD	rs62524579	A	G	A	G	-0.2331	-0.01774	0.5316	0.5325	4.216e-13	0.01382	52.5681
MAP	AscAoD	rs62586773	A	G	A	G	-0.1851	-0.02097	0.3548	0.3593	4.389e-08	0.005442	29.9902
MAP	AscAoD	rs6430085	G	T	G	T	-0.1827	-0.0283	0.5002	0.5044	1.646e-08	8.56e-05	31.8757
MAP	AscAoD	rs6439017	C	T	C	T	0.6835	0.04593	0.9814	0.9823	1.456e-08	0.09329	32.1205
MAP	AscAoD	rs6471505	A	G	A	G	0.2601	0.009506	0.1405	0.1408	1.948e-08	0.3575	31.545
MAP	AscAoD	rs6500245	T	G	T	G	-0.2569	-0.004083	0.6066	0.6049	6.22e-15	0.5779	60.8618
MAP	AscAoD	rs6539344	T	G	T	G	0.1844	-0.01539	0.5775	0.5653	1.891e-08	0.0341	31.6063
MAP	AscAoD	rs6574014	A	G	A	G	0.1819	0.002447	0.4325	0.4354	1.919e-08	0.7362	31.5777
MAP	AscAoD	rs6601800	T	C	T	C	-0.4003	0.001764	0.08049	0.07736	1.474e-11	0.8961	45.5682
MAP	AscAoD	rs66563455	C	T	C	T	-0.3108	-0.0136	0.1846	0.1792	6.608e-14	0.1461	56.1686
MAP	AscAoD	rs6714150	G	A	G	A	-0.1983	0.007748	0.6305	0.6292	3.161e-09	0.301	35.0812
MAP	AscAoD	rs6735587	G	T	G	T	0.184	0.006408	0.5139	0.5038	1.152e-08	0.3699	32.5721
MAP	AscAoD	rs6737318	G	A	G	A	-0.2191	-0.005326	0.2183	0.2195	1.846e-08	0.5388	31.6424
MAP	AscAoD	rs6744420	T	C	T	C	-0.2559	-0.005015	0.3042	0.3083	2.067e-13	0.5187	53.9491
MAP	AscAoD	rs6762971	C	G	C	G	-0.1874	-0.005863	0.3958	0.3919	1.201e-08	0.4259	32.4845
MAP	AscAoD	rs67723074	G	GCTGGA	G	GCTGGA	0.3538	0.01956	0.2521	0.2541	2.167e-21	0.01885	90.1633
MAP	AscAoD	rs67772865	A	T	A	T	0.3704	0.006771	0.1768	0.172	1.636e-18	0.477	77.0767
MAP	AscAoD	rs6783335	C	T	C	T	-0.3071	-0.02171	0.1054	0.1066	4.385e-09	0.06019	34.4396
MAP	AscAoD	rs679092	C	G	C	G	0.2576	0.02622	0.6973	0.7001	1.162e-12	0.001261	50.5539
MAP	AscAoD	rs6802275	G	C	G	C	-0.2727	-0.006755	0.4088	0.4085	6.921e-17	0.3532	69.6742
MAP	AscAoD	rs684773	C	A	C	A	0.2224	-0.005027	0.7693	0.7701	4.838e-09	0.5564	34.2533
MAP	AscAoD	rs6898449	G	A	G	A	0.3361	0.0138	0.4184	0.4114	1.499e-24	0.05952	104.553
MAP	AscAoD	rs6958837	C	A	C	A	0.5441	0.01867	0.8901	0.8977	4.1e-25	0.1161	107.163
MAP	AscAoD	rs6986736	A	T	A	T	-0.3764	-0.025	0.6373	0.6372	1.824e-29	0.000852	127.001
MAP	AscAoD	rs699	G	A	G	A	0.3862	0.01186	0.4151	0.4032	8.091e-32	0.1062	137.795
MAP	AscAoD	rs6990531	G	T	G	T	-0.3499	-0.00887	0.2509	0.2448	9.923e-21	0.2869	87.2008
MAP	AscAoD	rs7042796	G	A	G	A	0.3391	0.006842	0.8601	0.8546	3.309e-13	0.5025	52.9976
MAP	AscAoD	rs7100500	C	A	C	A	0.3323	0.01497	0.4345	0.4294	1.21e-24	0.03933	105.059
MAP	AscAoD	rs7107356	G	A	G	A	0.3847	0.01945	0.5048	0.5058	3.256e-33	0.006721	144.165
MAP	AscAoD	rs71313932	C	G	C	G	0.2076	-0.008131	0.2818	0.2845	6.851e-09	0.3065	33.5708
MAP	AscAoD	rs71317115	A	AT	A	AT	0.2341	0.01256	0.2576	0.2586	3.255e-10	0.1293	39.517
MAP	AscAoD	rs715300	T	C	T	C	-0.2396	-0.002213	0.3032	0.2988	6.838e-12	0.7782	47.0788
MAP	AscAoD	rs7161323	T	C	T	C	0.2836	-0.008082	0.709	0.7135	1.15e-15	0.3057	64.1447
MAP	AscAoD	rs7186298	T	C	T	C	-0.2269	0.003149	0.4315	0.4341	2.15e-12	0.6628	49.3474
MAP	AscAoD	rs72010703	C	CAGTT	C	CAGTT	0.3043	0.02827	0.3199	0.3309	1.632e-18	0.000217	77.0809
MAP	AscAoD	rs72057562	C	CCTT	C	CCTT	-0.369	0.0332	0.06819	0.06963	7.619e-09	0.01905	33.3779
MAP	AscAoD	rs72087820	A	ATAT	A	ATAT	-0.2766	-0.005339	0.2157	0.2212	1.503e-10	0.5755	41.0335
MAP	AscAoD	rs72143033	G	GAAGT	G	GAAGT	0.2402	0.004198	0.5839	0.5947	8.017e-13	0.5728	51.2885
MAP	AscAoD	rs72151649	AT	A	AT	A	0.1962	0.003756	0.4192	0.4215	2.865e-09	0.6094	35.2842
MAP	AscAoD	rs72680099	T	C	T	C	-0.3456	0.01459	0.07554	0.07649	1.425e-08	0.2814	32.1514
MAP	AscAoD	rs72812818	C	G	C	G	-0.3113	0.01036	0.2935	0.3037	1.448e-18	0.1843	77.3307
MAP	AscAoD	rs72831343	G	T	G	T	-0.7511	-0.01875	0.1407	0.1457	3.425e-59	0.06569	263.168
MAP	AscAoD	rs72851229	C	G	C	G	-0.2762	-0.001552	0.1772	0.1767	8.511e-11	0.87	42.1355
MAP	AscAoD	rs72854462	G	A	G	A	0.3201	0.02041	0.2451	0.2532	1.507e-17	0.01376	72.6694
MAP	AscAoD	rs72915163	T	C	T	C	0.2161	0.009609	0.2577	0.2568	5.567e-09	0.2462	33.9832
MAP	AscAoD	rs72931748	G	A	G	A	-0.3121	0.08805	0.08887	0.08768	3.412e-08	4.387e-12	30.4487
MAP	AscAoD	rs72941018	A	G	A	G	-0.5343	-0.01541	0.07382	0.07355	3.042e-18	0.264	75.8475
MAP	AscAoD	rs72957281	C	T	C	T	0.2094	0.003595	0.231	0.2339	3.885e-08	0.6733	30.2067
MAP	AscAoD	rs72999517	C	A	C	A	-0.3125	-0.008429	0.2562	0.2571	1.875e-17	0.3049	72.3078
MAP	AscAoD	rs7301649	C	T	C	T	-0.3961	0.01454	0.637	0.6253	2.59e-32	0.05039	140.055
MAP	AscAoD	rs73033340	G	A	G	A	-0.963	0.0125	0.03039	0.03247	1.483e-24	0.5375	104.619
MAP	AscAoD	rs73036519	C	G	C	G	0.2785	0.001012	0.3004	0.2991	2.716e-15	0.8979	62.4566
MAP	AscAoD	rs73046792	A	G	A	G	-0.4381	-0.007399	0.159	0.1641	2.464e-23	0.444	99.0482
MAP	AscAoD	rs73073686	A	G	A	G	-0.3918	-0.02286	0.2628	0.2676	3.531e-26	0.005271	112.01
MAP	AscAoD	rs7315980	A	G	A	G	0.4342	0.000338	0.08667	0.08211	4.043e-14	0.9797	57.1414
MAP	AscAoD	rs732099	A	C	A	C	-0.3395	-0.02392	0.1026	0.1042	1.68e-10	0.04317	40.8166
MAP	AscAoD	rs73368369	G	C	G	C	0.4415	-0.03943	0.04754	0.04574	6.047e-09	0.02144	33.8181
MAP	AscAoD	rs73442349	T	C	T	C	-0.6185	-0.002659	0.04996	0.05084	3.844e-16	0.8739	66.3168
MAP	AscAoD	rs73563812	T	G	T	G	-0.3417	-0.02984	0.2371	0.2363	1.279e-19	0.0004094	82.1499
MAP	AscAoD	rs74157561	G	A	G	A	0.6589	-0.005751	0.04956	0.04667	1.819e-18	0.7363	76.8743
MAP	AscAoD	rs751984	C	T	C	T	-0.6426	-0.001704	0.1213	0.1148	1.929e-38	0.8798	168.12
MAP	AscAoD	rs7520981	C	T	C	T	0.2759	0.01362	0.3759	0.3792	6.874e-16	0.07248	65.1949
MAP	AscAoD	rs7532173	G	A	G	A	0.1981	0.002209	0.5686	0.5621	1.169e-09	0.7604	37.0169
MAP	AscAoD	rs75337559	A	G	A	G	-0.6466	0.008887	0.01963	0.02022	2.843e-08	0.726	30.8049
MAP	AscAoD	rs754064	T	C	T	C	-0.4406	-0.01209	0.1483	0.1502	1.857e-22	0.2306	95.0614
MAP	AscAoD	rs75439000	A	G	A	G	0.392	-0.01724	0.1199	0.1157	2.825e-15	0.1251	62.3855
MAP	AscAoD	rs7556844	A	C	A	C	-0.2004	0.0002925	0.3937	0.3959	1.311e-09	0.9684	36.7888
MAP	AscAoD	rs7580625	A	G	A	G	0.2764	-0.009298	0.1864	0.1782	2.576e-11	0.3228	44.4874
MAP	AscAoD	rs75811347	A	G	A	G	-0.3539	-0.02293	0.08679	0.08406	4.734e-10	0.07513	38.7798
MAP	AscAoD	rs7591705	G	A	G	A	-0.182	-0.00798	0.5181	0.5182	1.562e-08	0.2689	31.9868
MAP	AscAoD	rs76452347	T	C	T	C	-0.3552	-0.01059	0.1995	0.2053	2.029e-17	0.2511	72.1058
MAP	AscAoD	rs76627963	G	T	G	T	0.3065	0.007568	0.2677	0.2681	2.466e-17	0.3496	71.7272
MAP	AscAoD	rs76662479	T	C	T	C	-0.5692	0.01589	0.03848	0.04059	9.701e-12	0.3814	46.3794
MAP	AscAoD	rs76824778	C	T	C	T	0.6822	0.03566	0.03319	0.03526	4.053e-14	0.06668	57.1512
MAP	AscAoD	rs76902898	GGCT	G	GGCT	G	0.2285	-0.00726	0.7656	0.7676	2.04e-09	0.3968	35.9308
MAP	AscAoD	rs7701003	G	A	G	A	-0.3892	-0.02728	0.3722	0.369	9e-32	0.0002586	137.592
MAP	AscAoD	rs77362317	G	T	G	T	0.3914	0.001596	0.05914	0.05937	1.188e-08	0.9166	32.5058
MAP	AscAoD	rs7764523	A	G	A	G	0.2867	0.01376	0.328	0.3221	6.346e-17	0.07228	69.8255
MAP	AscAoD	rs77753189	T	C	T	C	-0.3519	-0.007959	0.07227	0.07498	1.638e-08	0.5588	31.8848
MAP	AscAoD	rs77924615	A	G	A	G	-0.5008	-0.01594	0.1951	0.195	1.854e-34	0.08141	149.854
MAP	AscAoD	rs77997837	T	C	T	C	-0.3	-0.00384	0.2205	0.2225	9.09e-15	0.6559	60.0925
MAP	AscAoD	rs78107596	G	C	G	C	0.2255	0.0008203	0.2329	0.2386	4.591e-09	0.9229	34.3596
MAP	AscAoD	rs78130910	T	C	T	C	0.4933	0.004537	0.07476	0.07576	7.246e-16	0.7389	65.0773
MAP	AscAoD	rs7864633	G	A	G	A	-0.1897	0.005816	0.3818	0.3778	1.212e-08	0.4311	32.4524
MAP	AscAoD	rs78786701	C	G	C	G	0.4045	-0.00663	0.05624	0.05741	1.775e-08	0.6757	31.7298
MAP	AscAoD	rs7938342	A	T	A	T	0.5048	0.003049	0.5819	0.5802	4.657e-54	0.6752	239.628
MAP	AscAoD	rs7990017	T	C	T	C	0.186	0.003178	0.4678	0.465	1.332e-08	0.6643	32.2752
MAP	AscAoD	rs80045342	A	G	A	G	-0.4347	0.0009891	0.07149	0.07368	5.083e-12	0.9429	47.6554
MAP	AscAoD	rs80226362	T	G	T	G	0.2901	0.0007642	0.1823	0.1822	2.847e-12	0.9344	48.7946
MAP	AscAoD	rs8037837	A	G	A	G	0.3118	-0.007675	0.466	0.465	3.288e-22	0.2861	93.9399
MAP	AscAoD	rs8079766	T	C	T	C	0.2262	0.01289	0.3939	0.3937	5.57e-12	0.07829	47.4726
MAP	AscAoD	rs904475	A	G	A	G	0.231	-0.003226	0.6231	0.6244	2.989e-12	0.6646	48.7044
MAP	AscAoD	rs9267893	T	A	T	A	-0.2683	-0.01949	0.2106	0.2111	1.867e-11	0.0301	45.1032
MAP	AscAoD	rs9373363	G	A	G	A	-0.2436	0.001858	0.2538	0.2551	5.993e-11	0.8224	42.8353
MAP	AscAoD	rs9376273	A	G	A	G	0.2284	0.0006671	0.3636	0.3627	1.266e-11	0.9293	45.8793
MAP	AscAoD	rs9382205	A	G	A	G	-0.2028	-0.008037	0.2685	0.2702	4.98e-08	0.3323	29.7361
MAP	AscAoD	rs954768	T	G	T	G	0.2255	-0.007135	0.2576	0.2555	7.248e-10	0.3846	37.9397
MAP	AscAoD	rs9547992	T	C	T	C	0.2097	0.004274	0.245	0.2437	2.144e-08	0.61	31.3708
MAP	AscAoD	rs9559749	A	G	A	G	0.2485	0.01275	0.2199	0.2266	1.899e-10	0.1375	40.579
MAP	AscAoD	rs9590404	C	G	C	G	0.3349	0.002235	0.2418	0.2346	5.678e-19	0.7923	79.1646
MAP	AscAoD	rs9636202	A	G	A	G	-0.3314	0.002219	0.2683	0.2706	8.723e-20	0.7831	82.89
MAP	AscAoD	rs978225	G	A	G	A	0.2163	0.009077	0.6401	0.6392	1.165e-10	0.224	41.5403
MAP	AscAoD	rs9844972	C	G	C	G	0.4603	-0.01995	0.06873	0.07153	1.221e-12	0.1588	50.4582
MAP	AscAoD	rs9926609	C	A	C	A	-0.2017	-0.01824	0.7334	0.7338	3.331e-08	0.02596	30.5035
MAP	AscAoD	rs9957388	C	G	C	G	-0.191	0.01178	0.3251	0.3272	2.63e-08	0.124	30.9542
MAP	AscAoD	ss1388081807	A	T	A	T	-0.2773	0.005046	0.3154	0.3226	1.512e-15	0.5101	63.6049

## Sheet: ST-2
exposure	outcome	n_snp	f_statistic_mean	f_statistic_range
DBP	AscAoD	352	68.7872	29.8 - 433.79
MAP	AscAoD	382	69.5833	29.74 - 419.64
PP	AscAoD	328	74.3689	29.81 - 938.32
SBP	AscAoD	405	65.941	29.76 - 399.83

## Sheet: ST-3
exposure	outcome	method	b	lo_ci	up_ci	pval.mr	egger_intercept	egger_intercept.pval
DBP	AscAoD	MR Egger	0.0213788	0.00825082	0.0345068	0.00154172	0.00167489	0.35346
DBP	AscAoD	Weighted median	0.0256834	0.0198893	0.0314776	3.69029e-18	0.00167489	0.35346
DBP	AscAoD	Inverse variance weighted	0.0271738	0.0223882	0.0319593	9.02394e-29	0.00167489	0.35346
DBP	AscAoD	Simple mode	0.0259946	0.00392303	0.0480661	0.021559	0.00167489	0.35346
DBP	AscAoD	Weighted mode	0.029234	0.0126275	0.0458405	0.000628037	0.00167489	0.35346
MAP	AscAoD	MR Egger	0.0191713	0.00926741	0.0290753	0.000172405	-0.000820026	0.611768
MAP	AscAoD	Weighted median	0.0184925	0.0138407	0.0231443	6.61384e-15	-0.000820026	0.611768
MAP	AscAoD	Inverse variance weighted	0.0167967	0.0130403	0.0205532	1.88408e-18	-0.000820026	0.611768
MAP	AscAoD	Simple mode	0.0188663	0.00216132	0.0355713	0.0274489	-0.000820026	0.611768
MAP	AscAoD	Weighted mode	0.0239443	0.0124804	0.0354082	5.18399e-05	-0.000820026	0.611768
PP	AscAoD	MR Egger	-0.0411573	-0.0558351	-0.0264796	7.848e-08	0.00889911	0.000227569
PP	AscAoD	Weighted median	-0.0124544	-0.0180188	-0.0068901	1.14926e-05	0.00889911	0.000227569
PP	AscAoD	Inverse variance weighted	-0.0154787	-0.0213499	-0.00960751	2.37487e-07	0.00889911	0.000227569
PP	AscAoD	Simple mode	-0.0149851	-0.0335951	0.00362497	0.115482	0.00889911	0.000227569
PP	AscAoD	Weighted mode	-0.0131777	-0.0337453	0.00738984	0.210092	0.00889911	0.000227569
SBP	AscAoD	MR Egger	0.00774095	-0.00124796	0.0167299	0.0922068	-0.0017704	0.399005
SBP	AscAoD	Weighted median	0.0108771	0.00759838	0.0141559	7.91432e-11	-0.0017704	0.399005
SBP	AscAoD	Inverse variance weighted	0.00413888	0.000842142	0.00743561	0.0138675	-0.0017704	0.399005
SBP	AscAoD	Simple mode	0.0132359	0.00182842	0.0246434	0.0234805	-0.0017704	0.399005
SBP	AscAoD	Weighted mode	0.0174273	0.00911749	0.025737	4.78322e-05	-0.0017704	0.399005

## Sheet: ST-4
Exposure	Outcome	SNP	effect_allele.exposure	other_allele.exposure	effect_allele.outcome	other_allele.outcome	beta.exposure	beta.outcome	eaf.exposure	eaf.outcome	pval.exposure	pval.outcome	f_statistic
PP	AscAoD	rs10008976	T	C	T	C	0.1962	0.00414151	0.2909	0.292968	1.163e-08	0.62	32.5487
PP	AscAoD	rs10048404	T	C	T	C	-0.2249	-0.00708671	0.3624	0.364191	5.392e-12	0.52	47.5347
PP	AscAoD	rs10147464	T	A	T	A	0.3058	0.00911794	0.3767	0.376156	3.073e-21	0.16	89.4671
PP	AscAoD	rs10263707	G	T	G	T	0.1992	0.00775393	0.3017	0.303946	6.613e-09	0.14	33.6495
PP	AscAoD	rs10282122	T	C	T	C	-0.2013	-0.00665026	0.6694	0.667871	1.592e-09	0.15	36.4331
PP	AscAoD	rs10420549	T	C	T	C	-0.2466	0.00559754	0.5673	0.565263	6.19e-15	0.59	60.8222
PP	AscAoD	rs10458214	G	A	G	A	0.4779	-0.0246267	0.04355	0.041221	6.548e-10	0.21	38.153
PP	AscAoD	rs1047438	G	A	G	A	-0.366	0.0198583	0.7069	0.710773	1.506e-26	0.0027	113.662
PP	AscAoD	rs10493818	T	C	T	C	0.2964	-0.00607206	0.3756	0.376656	9.529e-20	0.45	82.7156
PP	AscAoD	rs10497529	A	G	A	G	-0.7787	-0.0263682	0.03689	0.036827	1.064e-20	0.044	87.0321
PP	AscAoD	rs10750441	T	C	T	C	0.336	0.0117174	0.6717	0.66814	8.026e-24	0.06	101.262
PP	AscAoD	rs10753186	A	G	A	G	0.1802	-0.00715304	0.4917	0.490146	8.923e-09	0.32	33.0607
PP	AscAoD	rs10789208	G	A	G	A	0.2746	0.00129837	0.2051	0.204002	1.586e-12	0.94	49.9596
PP	AscAoD	rs10818962	G	C	G	C	-0.1869	0.0107458	0.3864	0.382766	7.055e-09	0.13	33.5029
PP	AscAoD	rs10832586	C	A	C	A	0.2468	0.0272882	0.2025	0.197981	2.47e-10	0.00023	40.0667
PP	AscAoD	rs10868825	A	T	A	T	0.1979	0.0086964	0.3364	0.336977	2.626e-09	0.19	35.4462
PP	AscAoD	rs10963949	G	T	G	T	-0.2084	0.00383584	0.5599	0.563413	4.29e-11	0.37	43.4932
PP	AscAoD	rs10980408	C	T	C	T	0.5769	-0.0126518	0.03635	0.03604	6.196e-12	0.24	47.2687
PP	AscAoD	rs10988442	G	A	G	A	-0.2502	0.0164236	0.3844	0.381447	1.165e-14	0.034	59.5592
PP	AscAoD	rs11000752	G	T	G	T	0.2595	0.0161048	0.1324	0.132732	1.783e-08	0.055	31.7139
PP	AscAoD	rs11037808	C	T	C	T	-0.2362	-0.000389756	0.3136	0.312377	2.052e-12	0.86	49.4176
PP	AscAoD	rs11067685	G	C	G	C	-0.2187	0.00338915	0.7837	0.783216	8.479e-09	0.32	33.1754
PP	AscAoD	rs1109645	A	G	A	G	0.2892	-0.00314415	0.6932	0.695122	1.826e-17	0.87	72.35
PP	AscAoD	rs11125768	C	T	C	T	-0.2063	-0.015378	0.6	0.602895	1.274e-10	0.11	41.3552
PP	AscAoD	rs11138431	G	A	G	A	0.2673	-0.00324911	0.1266	0.129398	2.83e-08	0.47	30.8309
PP	AscAoD	rs11160546	T	C	T	C	0.2587	-0.0205846	0.6633	0.664206	8.318e-15	0.0028	60.2813
PP	AscAoD	rs111699248	CA	C	CA	C	0.286	0.0013377	0.2613	0.259794	6.553e-15	0.43	60.7295
PP	AscAoD	rs11175984	C	G	C	G	0.2607	-0.0228191	0.1998	0.197492	3.462e-11	0.0085	43.8927
PP	AscAoD	rs111836980	C	A	C	A	-0.7881	0.0714558	0.1626	0.15951	6.306e-76	2e-15	340.012
PP	AscAoD	rs11191559	T	C	T	C	-0.6576	0.0201539	0.08038	0.080104	9.098e-31	0.11	133.005
PP	AscAoD	rs11207420	A	G	A	G	-0.575	0.0423831	0.27	0.270028	3.622e-59	1.4e-09	263.089
PP	AscAoD	rs11222084	T	A	T	A	0.6967	-0.0393344	0.3655	0.362756	1.592e-101	6.6e-09	457.568
PP	AscAoD	rs112668446	A	G	A	G	-0.4709	0.0143061	0.07741	0.07897	2.262e-15	0.33	62.8258
PP	AscAoD	rs112728483	TTTTCTGGACTTC	T	TTTTCTGGACTTC	T	0.3889	0.0103472	0.1422	0.143189	5.87e-18	0.25	74.5554
PP	AscAoD	rs112849193	TGGATGTG	T	TGGATGTG	T	0.2938	0.00257058	0.7778	0.781433	1.059e-14	0.91	59.8088
PP	AscAoD	rs112854918	G	C	G	C	0.7072	-0.0359031	0.02284	0.023188	1.264e-11	0.13	45.8863
PP	AscAoD	rs11384640	TA	T	TA	T	0.3245	-0.0107368	0.8751	0.876501	1.205e-10	0.52	41.4542
PP	AscAoD	rs11394091	CA	C	CA	C	0.2265	0.000335775	0.5011	0.502659	4.463e-13	0.95	52.4328
PP	AscAoD	rs11418872	CT	C	CT	C	0.353	0.0199884	0.6918	0.691133	1.628e-24	0.016	104.389
PP	AscAoD	rs11429307	GT	G	GT	G	0.2715	-0.0109134	0.1892	0.190686	1.173e-11	0.23	46.0241
PP	AscAoD	rs11445839	CT	C	CT	C	-0.1844	-0.000661254	0.354	0.354809	1.951e-08	0.61	31.5486
PP	AscAoD	rs114697502	T	C	T	C	-0.5668	0.0335071	0.08299	0.084126	3.914e-23	0.0082	98.1558
PP	AscAoD	rs115262049	T	A	T	A	-0.3461	0.0175584	0.08652	0.085481	8.288e-10	0.13	37.6837
PP	AscAoD	rs11556482	C	G	C	G	0.2189	-0.00680104	0.2852	0.281181	3.628e-10	0.37	39.318
PP	AscAoD	rs115786826	C	T	C	T	0.2374	0.0160999	0.2349	0.23831	2.385e-10	0.029	40.1201
PP	AscAoD	rs11585143	G	T	G	T	-0.2026	0.0368914	0.3816	0.381807	3.895e-10	6.4e-08	39.1736
PP	AscAoD	rs11627326	C	G	C	G	0.2996	0.00184865	0.2814	0.283136	1.473e-17	0.61	72.7323
PP	AscAoD	rs11640964	A	G	A	G	0.3196	0.0107279	0.6338	0.635187	6.187e-23	0.29	97.2424
PP	AscAoD	rs11642954	A	G	A	G	-0.3459	0.00827758	0.1937	0.197538	2.502e-18	0.27	76.2591
PP	AscAoD	rs11650511	T	C	T	C	0.3174	0.000685427	0.4324	0.430873	1.173e-23	0.98	100.57
PP	AscAoD	rs11657101	A	G	A	G	-0.2831	0.00426506	0.3545	0.353577	1.156e-17	0.34	73.1958
PP	AscAoD	rs11658567	G	A	G	A	-0.1722	0.00894887	0.4794	0.478268	4.402e-08	0.33	29.9605
PP	AscAoD	rs11689667	C	T	C	T	-0.3105	-0.00516042	0.4479	0.450653	1.214e-22	0.49	95.8806
PP	AscAoD	rs117085524	C	G	C	G	-0.764	-0.0193647	0.01991	0.020087	1.406e-11	0.28	45.6312
PP	AscAoD	rs1173727	C	T	C	T	0.4877	0.0303562	0.6004	0.599279	1.176e-52	5.5e-07	233.296
PP	AscAoD	rs118138104	C	T	C	T	-0.4348	-0.0191899	0.04721	0.047996	3.793e-08	0.32	30.2458
PP	AscAoD	rs11850310	G	A	G	A	-0.3009	-0.0114999	0.1228	0.12098	2.342e-10	0.12	40.1627
PP	AscAoD	rs11899888	G	A	G	A	-0.39	-0.0175654	0.154	0.15374	5.951e-19	0.018	79.1025
PP	AscAoD	rs12050260	C	T	C	T	-0.2301	-0.0133752	0.6404	0.643223	3.234e-12	0.061	48.56
PP	AscAoD	rs12076849	T	C	T	C	-0.3976	0.0266851	0.09064	0.090045	2.497e-13	0.022	53.5764
PP	AscAoD	rs12118102	G	A	G	A	-0.5632	0.0189095	0.05075	0.050925	3.567e-15	0.48	61.9073
PP	AscAoD	rs12148828	T	C	T	C	-0.1899	-0.00739873	0.5655	0.564259	1.775e-09	0.073	36.2056
PP	AscAoD	rs12156074	A	G	A	G	-0.2049	0.0195984	0.5919	0.591611	1.755e-10	0.015	40.7196
PP	AscAoD	rs12224337	A	G	A	G	0.2967	-0.00183934	0.5075	0.50818	1.756e-21	0.92	90.6069
PP	AscAoD	rs12258967	G	C	G	C	-0.3851	-0.0262007	0.295	0.296092	3.939e-29	3.9e-05	125.469
PP	AscAoD	rs12262629	A	G	A	G	-0.2185	-0.0075544	0.3421	0.34392	3.826e-11	0.48	43.7079
PP	AscAoD	rs12363718	T	G	T	G	-0.4062	0.0135686	0.1138	0.112864	2.022e-16	0.13	67.585
PP	AscAoD	rs12411044	A	G	A	G	-0.2498	-0.0113066	0.2073	0.208103	1.216e-10	0.17	41.4283
PP	AscAoD	rs12425609	T	A	T	A	0.2086	0.00638843	0.2186	0.216526	3.853e-08	0.8	30.2138
PP	AscAoD	rs12464713	T	C	T	C	-0.2289	-0.00851023	0.5645	0.571432	5.165e-13	0.35	52.1732
PP	AscAoD	rs12483267	A	G	A	G	-0.2141	0.00630888	0.7438	0.747674	3.033e-09	0.39	35.1543
PP	AscAoD	rs1250259	A	T	A	T	-0.4462	0.0052292	0.7364	0.736444	7.437e-36	0.67	156.303
PP	AscAoD	rs12509595	C	T	C	T	0.454	0.0349143	0.2897	0.288624	2.69e-39	1.4e-07	172.071
PP	AscAoD	rs12567136	T	C	T	C	-0.5019	-0.0303364	0.1634	0.161373	1.844e-32	0.0007	140.718
PP	AscAoD	rs12731646	T	C	T	C	-0.3027	-6.91748e-05	0.4005	0.403624	5.786e-21	0.83	88.262
PP	AscAoD	rs1275982	T	C	T	C	-0.3692	-0.0134008	0.6065	0.608958	2.993e-30	0.036	130.653
PP	AscAoD	rs12789897	A	T	A	T	-0.2407	-0.00336542	0.1962	0.198452	9.628e-10	0.46	37.3975
PP	AscAoD	rs12818510	T	C	T	C	-0.3025	0.00791628	0.1221	0.121746	3.257e-10	0.38	39.5184
PP	AscAoD	rs12978472	G	C	G	C	-0.6201	-0.0340585	0.1275	0.126787	5.135e-39	0.0013	170.714
PP	AscAoD	rs12996348	G	T	G	T	-0.3733	-0.00122848	0.2728	0.270921	2.588e-26	0.78	112.66
PP	AscAoD	rs13061233	C	T	C	T	0.2396	0.000755332	0.439	0.439017	2.466e-14	0.56	58.1145
PP	AscAoD	rs13132690	C	T	C	T	0.2061	-9.96285e-05	0.6089	0.608074	1.941e-10	0.9	40.5137
PP	AscAoD	rs13219476	G	T	G	T	0.7781	-0.0654417	0.108	0.106048	6.416e-54	9.3e-10	239.01
PP	AscAoD	rs13418120	C	T	C	T	-0.2585	0.00763586	0.2214	0.220142	6.383e-12	0.5	47.2154
PP	AscAoD	rs137865706	T	G	T	G	-0.4172	0.0385851	0.05105	0.051316	3.082e-08	0.0024	30.6565
PP	AscAoD	rs139677120	ATCAT	A	ATCAT	A	0.3802	0.0163569	0.08982	0.090103	9.102e-11	0.066	41.9945
PP	AscAoD	rs141006886	G	A	G	A	0.7397	-0.046567	0.01627	0.016588	3.001e-09	0.078	35.1867
PP	AscAoD	rs141673444	T	C	T	C	0.3408	-0.000746353	0.1343	0.132991	9.872e-14	0.73	55.3692
PP	AscAoD	rs143876369	CTCTG	C	CTCTG	C	-0.2047	-0.00462037	0.6098	0.613662	1.71e-09	0.35	36.2688
PP	AscAoD	rs1463837	C	T	C	T	-0.2526	0.0045517	0.3094	0.311889	1.381e-13	0.6	54.7444
PP	AscAoD	rs1467643	C	T	C	T	0.2311	-0.00136023	0.4231	0.429342	2.603e-13	0.95	53.4842
PP	AscAoD	rs148640128	AT	A	AT	A	-0.2966	-0.0176567	0.09918	0.100091	2.136e-08	0.054	31.3651
PP	AscAoD	rs1537876	A	G	A	G	0.1897	-0.000742775	0.586	0.587947	2.311e-09	0.98	35.6983
PP	AscAoD	rs1555096	G	A	G	A	0.6198	-0.0426791	0.139	0.1386	5.063e-43	5e-06	189.116
PP	AscAoD	rs1563000	G	A	G	A	0.428	-0.0315268	0.1213	0.121026	4.899e-19	0.00017	79.4407
PP	AscAoD	rs1644318	C	T	C	T	0.3166	-0.0384311	0.3877	0.388541	8.578e-23	7.4e-09	96.5541
PP	AscAoD	rs169080	C	T	C	T	-0.2134	0.00895866	0.6392	0.643258	6.527e-11	0.18	42.6668
PP	AscAoD	rs16998955	T	C	T	C	0.4538	-0.0178157	0.1629	0.163417	1.264e-26	0.034	114.066
PP	AscAoD	rs17035646	A	G	A	G	0.3247	0.00545007	0.3378	0.336045	2.295e-22	0.42	94.6787
PP	AscAoD	rs17059668	G	C	G	C	0.3425	-0.0396143	0.0823	0.082425	2.166e-09	0.00071	35.8282
PP	AscAoD	rs17080069	G	A	G	A	-0.5479	-0.0143018	0.07482	0.074861	1.898e-20	0.16	85.8882
PP	AscAoD	rs17294968	A	G	A	G	-0.2279	0.0192684	0.416	0.417516	1.645e-12	0.0045	49.845
PP	AscAoD	rs1757915	A	G	A	G	0.3536	-0.0037311	0.3554	0.356541	2.408e-27	0.93	117.361
PP	AscAoD	rs17878615	C	T	C	T	0.2576	0.0103929	0.1575	0.158752	1.895e-09	0.084	36.0728
PP	AscAoD	rs1799884	T	C	T	C	0.2278	-0.026075	0.1774	0.17557	2.56e-08	0.0036	31.0214
PP	AscAoD	rs1806920	A	G	A	G	-0.3193	0.0295229	0.5422	0.547792	2.904e-24	6e-06	103.273
PP	AscAoD	rs1867624	T	C	T	C	0.2199	0.00466009	0.619	0.619394	9.376e-12	0.52	46.4358
PP	AscAoD	rs1882961	T	C	T	C	0.2	0.00739369	0.3023	0.304925	5.74e-09	0.39	33.94
PP	AscAoD	rs1887320	A	G	A	G	0.1755	0.00741693	0.477	0.476659	2.107e-08	0.12	31.3986
PP	AscAoD	rs1907220	G	A	G	A	-0.2415	-0.0285712	0.6878	0.689781	7.884e-13	0.00038	51.2931
PP	AscAoD	rs1938598	C	T	C	T	-0.2695	-0.00734936	0.2395	0.238326	1.99e-13	0.18	54.0127
PP	AscAoD	rs1978473	A	C	A	C	-0.1828	0.00412888	0.6095	0.610083	1.394e-08	0.81	32.1686
PP	AscAoD	rs197915	G	A	G	A	0.2992	0.00743756	0.4048	0.401052	7.925e-21	0.38	87.5866
PP	AscAoD	rs1979974	G	A	G	A	-0.2197	0.0336477	0.4732	0.474875	2.418e-12	1.5e-07	49.1117
PP	AscAoD	rs2003931	A	G	A	G	-0.1881	0.0195354	0.3517	0.355686	1.118e-08	0.00029	32.6283
PP	AscAoD	rs2006965	T	C	T	C	0.3469	-0.0360639	0.1787	0.176366	3.214e-17	7.2e-05	71.2055
PP	AscAoD	rs2015637	C	T	C	T	-0.6118	0.0784889	0.1009	0.098388	3.868e-32	2.9e-12	139.28
PP	AscAoD	rs2029163	T	G	T	G	-0.2332	-0.0113942	0.2436	0.243831	2.321e-10	0.11	40.1789
PP	AscAoD	rs204883	A	G	A	G	0.2767	0.0100929	0.3803	0.380997	8.019e-18	0.056	73.9343
PP	AscAoD	rs2107595	A	G	A	G	0.6949	-0.000311543	0.1567	0.156166	7.697e-59	0.91	261.525
PP	AscAoD	rs2120742	T	C	T	C	-0.1781	0.0241932	0.4008	0.402776	2.502e-08	0.00017	31.0732
PP	AscAoD	rs215545	C	T	C	T	-0.266	-0.00570766	0.7601	0.76109	3.734e-13	0.51	52.7626
PP	AscAoD	rs2163379	C	A	C	A	-0.2446	-0.0369076	0.6231	0.623982	8.073e-14	3.8e-07	55.7815
PP	AscAoD	rs2206815	A	C	A	C	-0.533	0.0190607	0.5065	0.502589	2.71e-64	0.00094	286.672
PP	AscAoD	rs221794	C	T	C	T	0.3175	0.00719656	0.8454	0.847996	1.969e-13	0.47	54.0407
PP	AscAoD	rs2242338	C	A	C	A	-0.337	-0.00599642	0.07469	0.074704	1.479e-08	0.73	32.0794
PP	AscAoD	rs2289125	C	A	C	A	0.5108	-0.014056	0.7751	0.780118	7.356e-41	0.17	179.178
PP	AscAoD	rs2301597	C	T	C	T	-0.2989	0.00323006	0.57	0.572337	4.05e-21	0.27	88.9626
PP	AscAoD	rs2306272	C	T	C	T	-0.2513	0.0429461	0.288	0.287422	3.794e-13	7.5e-09	52.7513
PP	AscAoD	rs2306526	T	C	T	C	-0.1823	-0.00251708	0.518	0.518469	5.692e-09	0.73	33.9223
PP	AscAoD	rs231710	T	C	T	C	-0.234	-0.00548962	0.774	0.772975	4.082e-10	0.48	39.0625
PP	AscAoD	rs2357928	A	G	A	G	-0.1835	0.00999404	0.515	0.51862	4.663e-09	0.12	34.3264
PP	AscAoD	rs2376825	C	T	C	T	-0.2378	0.00421018	0.2221	0.22128	6.403e-10	0.37	38.1903
PP	AscAoD	rs2392929	G	T	G	T	1.202	0.00580679	0.1978	0.199075	1e-200	0.43	938.32
PP	AscAoD	rs2466076	T	G	T	G	-0.1996	-0.0134793	0.547	0.548527	2.322e-10	0.15	40.1513
PP	AscAoD	rs2498323	A	G	A	G	0.4861	-0.0216987	0.09857	0.098077	2.335e-20	0.05	85.5018
PP	AscAoD	rs2521760	T	C	T	C	-0.2597	-0.010977	0.1411	0.14102	9.764e-09	0.15	32.8951
PP	AscAoD	rs2569845	C	A	C	A	0.2172	-0.00878876	0.5367	0.534473	6.532e-12	0.21	47.1543
PP	AscAoD	rs2596121	A	G	A	G	-0.2448	-0.00960183	0.4184	0.417103	1.732e-14	0.18	58.8162
PP	AscAoD	rs2643826	T	C	T	C	0.4048	0.0147853	0.4577	0.455577	4.211e-37	0.055	161.94
PP	AscAoD	rs267538	C	A	C	A	-0.1908	0.00245289	0.603	0.602016	2.729e-09	0.94	35.3743
PP	AscAoD	rs2681492	C	T	C	T	-0.6099	0.0363828	0.1745	0.176642	1.204e-49	3.9e-05	219.46
PP	AscAoD	rs2806028	C	G	C	G	-0.2702	0.00981018	0.3117	0.31666	1.88e-15	0.11	63.1929
PP	AscAoD	rs2820443	C	T	C	T	-0.2692	-0.0107259	0.2928	0.29218	6.02e-15	0.044	60.8852
PP	AscAoD	rs2836411	T	C	T	C	-0.2443	0.0279339	0.3527	0.352409	1.587e-13	2.4e-05	54.4742
PP	AscAoD	rs2978456	C	T	C	T	0.2945	-0.00286193	0.449	0.449243	6.882e-21	0.43	87.9093
PP	AscAoD	rs2991975	G	A	G	A	0.2011	0.00255972	0.4617	0.461895	1.551e-10	0.87	40.9649
PP	AscAoD	rs3000286	C	T	C	T	-0.2256	0.00879833	0.6054	0.600276	8.05e-12	0.18	46.7642
PP	AscAoD	rs3012027	A	G	A	G	-0.3497	-0.0110794	0.4462	0.453496	4.389e-28	0.22	120.703
PP	AscAoD	rs30229	T	G	T	G	-0.2429	0.0123984	0.6313	0.635481	6.94e-14	0.11	56.0998
PP	AscAoD	rs3053800	CTG	C	CTG	C	-0.1809	-0.00774718	0.5018	0.500151	7.815e-09	0.19	33.3393
PP	AscAoD	rs307350	A	G	A	G	0.4485	0.0186065	0.929	0.930708	1.212e-13	0.2	54.974
PP	AscAoD	rs312833	T	C	T	C	-0.2409	0.00483874	0.2207	0.216945	1.742e-10	0.85	40.7446
PP	AscAoD	rs3134099	A	G	A	G	-0.1946	0.0037863	0.61	0.606972	1.279e-09	0.61	36.8433
PP	AscAoD	rs315494	C	T	C	T	-0.213	0.00104071	0.2467	0.24469	4.624e-09	0.94	34.355
PP	AscAoD	rs31864	G	A	G	A	-0.3539	0.0153209	0.4555	0.452855	4.492e-29	0.015	125.267
PP	AscAoD	rs34029026	C	T	C	T	0.2386	-0.0128169	0.3378	0.34529	1.102e-12	0.016	50.6679
PP	AscAoD	rs34727427	C	T	C	T	0.2637	0.00980213	0.3146	0.316419	5.64e-15	0.31	61.0482
PP	AscAoD	rs34790908	T	C	T	C	0.2359	-0.0104178	0.2645	0.263434	3.963e-11	0.23	43.6391
PP	AscAoD	rs34848191	T	G	T	G	0.1967	0.0205298	0.5132	0.513508	4.404e-10	0.0015	38.9436
PP	AscAoD	rs34917849	C	G	C	G	0.4252	-0.0521701	0.1271	0.127694	1.328e-19	1.8e-07	82.0541
PP	AscAoD	rs35154954	TA	T	TA	T	0.2456	-0.0155066	0.5035	0.503403	9.79e-15	0.041	59.9124
PP	AscAoD	rs35429	G	A	G	A	-0.2597	-0.0044287	0.385	0.387154	6.833e-16	0.43	65.2096
PP	AscAoD	rs35463972	A	G	A	G	0.7452	-0.0481402	0.01762	0.017401	4.734e-10	0.084	38.7576
PP	AscAoD	rs360137	C	T	C	T	0.2113	0.022214	0.5693	0.57486	2.381e-11	0.00039	44.6273
PP	AscAoD	rs3752440	A	G	A	G	0.3921	-0.00666908	0.0836	0.085591	5.844e-12	0.97	47.3864
PP	AscAoD	rs3757394	T	C	T	C	0.2291	0.0101518	0.6256	0.623701	1.611e-12	0.19	49.9064
PP	AscAoD	rs375959834	GA	G	GA	G	-0.2576	0.00460298	0.4849	0.486362	7.662e-14	0.36	55.9131
PP	AscAoD	rs3786130	C	T	C	T	0.3904	-0.00868125	0.4182	0.42114	2.4e-34	0.086	149.306
PP	AscAoD	rs3798295	T	C	T	C	0.318	0.00598284	0.1868	0.185098	2.656e-15	0.57	62.4819
PP	AscAoD	rs3828591	C	G	C	G	-0.4393	-0.010972	0.3907	0.389485	3.017e-42	0.072	185.551
PP	AscAoD	rs3874658	C	T	C	T	-0.3114	0.00165363	0.1338	0.134279	1.569e-10	0.52	40.9537
PP	AscAoD	rs397638	C	G	C	G	-0.4076	0.0175659	0.7138	0.715762	5.311e-32	0.063	138.616
PP	AscAoD	rs41290120	A	G	A	G	-0.4941	-0.0320942	0.04749	0.045769	2.791e-11	0.039	44.3188
PP	AscAoD	rs419076	C	T	C	T	-0.1845	-0.0248942	0.5286	0.528868	3.919e-09	0.0034	34.6794
PP	AscAoD	rs422068	C	T	C	T	-0.3601	-0.0308955	0.3608	0.358449	2.846e-28	2.8e-05	121.566
PP	AscAoD	rs42235	T	C	T	C	-0.5628	0.0238785	0.296	0.29675	3.675e-60	0.0011	267.665
PP	AscAoD	rs4240745	G	C	G	C	0.307	-0.0251576	0.8061	0.806161	8.051e-15	0.004	60.3147
PP	AscAoD	rs42625	G	T	G	T	0.2347	-0.00135301	0.5759	0.578912	1.162e-13	0.74	55.0589
PP	AscAoD	rs4314612	A	C	A	C	-0.2712	-0.00344226	0.8596	0.856423	3.161e-09	0.81	35.0936
PP	AscAoD	rs4335411	A	G	A	G	0.2314	0.0120372	0.7659	0.763711	4.935e-09	0.053	34.2321
PP	AscAoD	rs4337253	C	G	C	G	0.2259	-0.0510443	0.3386	0.336351	8.16e-12	3.9e-15	46.7186
PP	AscAoD	rs4454254	A	G	A	G	-0.2983	0.0330815	0.6255	0.624914	2.605e-20	8.5e-07	85.2907
PP	AscAoD	rs4456662	T	C	T	C	0.4926	-0.0835469	0.6791	0.677674	5.05e-49	3.1e-37	216.609
PP	AscAoD	rs4496284	A	G	A	G	-0.2236	0.0257973	0.4291	0.427235	1.666e-12	2.3e-05	49.848
PP	AscAoD	rs4630220	A	G	A	G	0.2198	-0.0164413	0.2882	0.2874	2.541e-10	0.014	40.0079
PP	AscAoD	rs4748454	G	A	G	A	0.2861	0.00919623	0.1361	0.1368	5.517e-10	0.18	38.4653
PP	AscAoD	rs4752695	C	G	C	G	0.2691	-0.0119142	0.1212	0.119284	1.821e-08	0.31	31.6936
PP	AscAoD	rs4760701	G	A	G	A	0.273	0.00642785	0.2151	0.215467	7.384e-13	0.42	51.4233
PP	AscAoD	rs4763417	C	T	C	T	0.1978	-0.00514709	0.6752	0.672301	3.002e-09	0.21	35.1772
PP	AscAoD	rs4785955	T	G	T	G	0.2278	0.0126664	0.2117	0.21221	3.744e-09	0.074	34.7383
PP	AscAoD	rs4809370	T	C	T	C	-0.1885	0.00260789	0.3896	0.388704	3.451e-09	0.96	34.8955
PP	AscAoD	rs4811602	A	G	A	G	0.2326	0.018648	0.4632	0.464932	1.928e-13	0.0057	54.1123
PP	AscAoD	rs4902647	T	C	T	C	-0.1849	0.00621523	0.4637	0.464232	3.484e-09	0.45	34.8745
PP	AscAoD	rs4904503	T	C	T	C	0.1946	-0.0175222	0.2953	0.298774	1.749e-08	0.012	31.7609
PP	AscAoD	rs4907571	C	T	C	T	0.2421	-0.0267212	0.2801	0.281214	3.218e-12	0.00085	48.5378
PP	AscAoD	rs4908539	A	G	A	G	-0.1991	0.000873467	0.2777	0.280616	1.743e-08	0.86	31.7402
PP	AscAoD	rs4937518	C	A	C	A	-0.2879	0.0149638	0.6936	0.691532	2.17e-17	0.17	71.9972
PP	AscAoD	rs4977297	C	T	C	T	-0.1755	0.00291122	0.5718	0.571917	2.73e-08	0.79	30.8837
PP	AscAoD	rs507666	A	G	A	G	0.2445	-0.0155683	0.1833	0.182625	1.615e-09	0.024	36.3919
PP	AscAoD	rs535287831	TA	T	TA	T	-0.2872	0.0117604	0.2047	0.204267	3.014e-13	0.14	53.1885
PP	AscAoD	rs535971273	CA	C	CA	C	-0.2706	0.00732136	0.2567	0.254005	8.711e-13	0.15	51.1391
PP	AscAoD	rs541968437	CA	C	CA	C	-0.2377	0.0191737	0.3068	0.307781	1.725e-11	0.0076	45.2403
PP	AscAoD	rs543302184	TA	T	TA	T	-0.3069	0.00232428	0.4173	0.422452	1.022e-21	0.65	91.6361
PP	AscAoD	rs556507647	CTT	C	CTT	C	-0.1716	-0.0142681	0.5283	0.527649	4.8e-08	0.026	29.8089
PP	AscAoD	rs560887	C	T	C	T	0.3202	-0.015258	0.7105	0.70781	3.017e-20	0.052	84.9538
PP	AscAoD	rs56158079	TA	T	TA	T	-0.2514	-0.00892204	0.5191	0.522228	5.343e-15	0.27	61.1081
PP	AscAoD	rs56394279	T	C	T	C	-0.2141	0.00311525	0.521	0.522652	1.018e-11	0.42	46.3144
PP	AscAoD	rs565335773	GA	G	GA	G	0.356	0.00500536	0.2125	0.212692	3.358e-20	0.63	84.7523
PP	AscAoD	rs571597306	TA	T	TA	T	0.19	-0.0202898	0.5057	0.50346	4.338e-09	0.00034	34.4739
PP	AscAoD	rs573455	G	A	G	A	-0.3906	0.0225267	0.5321	0.529178	9.007e-36	0.00091	155.831
PP	AscAoD	rs57865802	G	A	G	A	-0.3843	0.0181927	0.1118	0.108778	2.136e-14	0.023	58.4185
PP	AscAoD	rs58646822	T	C	T	C	-0.3004	0.00325384	0.249	0.250724	1.405e-16	0.59	68.2953
PP	AscAoD	rs5883963	AT	A	AT	A	0.2229	-0.00669827	0.7599	0.76133	1.703e-09	0.51	36.3121
PP	AscAoD	rs6026728	T	C	T	C	0.3132	0.0326534	0.1068	0.10712	7.739e-10	0.00032	37.8178
PP	AscAoD	rs60292764	G	A	G	A	-0.3308	0.0253637	0.1429	0.146506	1.468e-13	0.026	54.6199
PP	AscAoD	rs6046164	A	G	A	G	-0.3909	0.0254208	0.776	0.77747	2.563e-25	0.0013	108.14
PP	AscAoD	rs604723	C	T	C	T	0.3748	0.00509207	0.7239	0.724205	3.099e-26	0.75	112.287
PP	AscAoD	rs606950	A	G	A	G	0.2081	0.0155827	0.6178	0.619472	1.559e-10	0.082	40.949
PP	AscAoD	rs6130557	C	G	C	G	0.3547	0.0347623	0.1356	0.132776	6.389e-15	0.0003	60.7714
PP	AscAoD	rs62012628	T	C	T	C	0.2053	-0.0329457	0.2881	0.289516	3.462e-09	3.9e-06	34.9034
PP	AscAoD	rs62031668	C	T	C	T	-0.2842	-0.0277673	0.1294	0.130957	1.546e-09	0.0047	36.4862
PP	AscAoD	rs62085690	A	G	A	G	0.207	0.0071879	0.6913	0.696262	8.105e-09	0.45	33.2469
PP	AscAoD	rs62270945	T	C	T	C	0.9173	-0.177813	0.02767	0.02689	1.072e-21	1.1e-20	91.588
PP	AscAoD	rs62650138	T	C	T	C	-0.2095	0.00514943	0.2472	0.249287	7.87e-09	0.32	33.3268
PP	AscAoD	rs6445040	A	G	A	G	-0.1952	0.014193	0.666	0.667481	2.205e-08	0.04	31.301
PP	AscAoD	rs6445055	A	G	A	G	0.263	0.0225699	0.1789	0.177622	1.237e-10	0.02	41.3895
PP	AscAoD	rs6500245	T	G	T	G	-0.1835	-0.00461331	0.6066	0.606471	1.102e-08	0.53	32.6581
PP	AscAoD	rs661554	A	G	A	G	0.3058	-0.0256229	0.64	0.640208	9.286e-21	0.00023	87.2937
PP	AscAoD	rs66563455	C	T	C	T	-0.2383	-0.0163342	0.1846	0.183304	3.505e-09	0.054	34.8788
PP	AscAoD	rs67772865	A	T	A	T	0.3366	0.0206749	0.1768	0.175305	2.358e-16	0.019	67.2688
PP	AscAoD	rs6802275	G	C	G	C	-0.1775	-0.018029	0.4088	0.409583	2.49e-08	0.012	31.0778
PP	AscAoD	rs6823685	A	C	A	C	-0.346	-0.00456822	0.4838	0.482499	2.895e-28	0.47	121.576
PP	AscAoD	rs6841581	A	G	A	G	0.3032	-0.0190172	0.1444	0.14448	8.174e-12	0.015	46.717
PP	AscAoD	rs6876982	T	C	T	C	-0.2356	0.000824435	0.2537	0.255707	5.77e-11	0.99	42.9012
PP	AscAoD	rs6898449	G	A	G	A	0.2043	0.0254961	0.4184	0.413631	1.911e-10	0.00031	40.5572
PP	AscAoD	rs6958837	C	A	C	A	0.4127	0.0180682	0.8901	0.893394	5.854e-16	0.12	65.483
PP	AscAoD	rs6964590	A	G	A	G	0.2517	0.0380428	0.2374	0.237095	1.72e-11	3.3e-06	45.268
PP	AscAoD	rs6986736	A	T	A	T	-0.2297	-0.0324913	0.6373	0.639742	1.739e-12	4.6e-07	49.7683
PP	AscAoD	rs699	G	A	G	A	0.2216	0.0251684	0.4151	0.410916	5.183e-12	9.9e-05	47.6276
PP	AscAoD	rs6990531	G	T	G	T	-0.2171	-0.0163626	0.2509	0.249716	2.756e-09	0.12	35.3393
PP	AscAoD	rs7100500	C	A	C	A	0.2349	0.0138679	0.4345	0.430828	1.056e-13	0.048	55.2576
PP	AscAoD	rs7107356	G	A	G	A	0.3311	0.0177606	0.5048	0.505382	2.959e-26	0.014	112.402
PP	AscAoD	rs71304101	A	G	A	G	-0.3005	0.0179319	0.1181	0.120532	6.011e-10	0.045	38.3099
PP	AscAoD	rs71313932	C	G	C	G	0.374	-0.00592339	0.2818	0.283283	1.104e-26	0.3	114.38
PP	AscAoD	rs7161323	T	C	T	C	0.2475	0.000686308	0.709	0.711891	7.311e-13	0.42	51.465
PP	AscAoD	rs7226020	C	T	C	T	0.3409	-0.00584209	0.4342	0.430086	3.686e-26	0.69	111.945
PP	AscAoD	rs7236548	A	C	A	C	0.5396	-0.03653	0.1889	0.186452	2.261e-41	6e-06	181.526
PP	AscAoD	rs7249331	T	C	T	C	0.383	-0.0117529	0.7642	0.766098	3.123e-25	0.12	107.732
PP	AscAoD	rs72765275	G	A	G	A	0.5277	-0.0400012	0.1318	0.133366	6.54e-30	0.00014	129.063
PP	AscAoD	rs72831343	G	T	G	T	-0.33	-0.0176157	0.1407	0.142781	3.122e-13	0.09	53.1382
PP	AscAoD	rs72928605	G	A	G	A	0.4403	-0.0279435	0.1208	0.120986	7.656e-20	0.012	83.1348
PP	AscAoD	rs72931748	G	A	G	A	-0.4167	0.0927802	0.08887	0.087374	4.222e-14	9.6e-16	57.0688
PP	AscAoD	rs73033340	G	A	G	A	-0.5498	0.0283988	0.03039	0.032072	2.399e-09	0.049	35.6129
PP	AscAoD	rs73046792	A	G	A	G	-0.3686	-0.0228448	0.159	0.160619	1.128e-17	0.011	73.2761
PP	AscAoD	rs7315980	A	G	A	G	0.3694	0.0140187	0.08667	0.083515	3.853e-11	0.38	43.6843
PP	AscAoD	rs73563812	T	G	T	G	-0.296	-0.0190512	0.2371	0.235884	7.809e-16	0.014	64.9444
PP	AscAoD	rs7395791	A	G	A	G	-0.1968	0.00740698	0.444	0.447554	4.351e-10	0.51	38.9338
PP	AscAoD	rs74157561	G	A	G	A	0.4315	0.00455397	0.04956	0.049672	2.921e-09	0.73	35.2381
PP	AscAoD	rs7500448	G	A	G	A	-0.5622	0.0446338	0.2478	0.249936	6.66e-53	2.4e-08	234.41
PP	AscAoD	rs7512286	G	A	G	A	-0.384	-0.0522165	0.1018	0.100764	1.466e-13	4.9e-06	54.6165
PP	AscAoD	rs7520981	C	T	C	T	0.2004	0.0171459	0.3759	0.374924	1.884e-09	0.13	36.0864
PP	AscAoD	rs75262718	A	G	A	G	-0.2257	0.00854493	0.2555	0.254315	3.301e-10	0.26	39.5032
PP	AscAoD	rs7532173	G	A	G	A	0.1949	-0.00641437	0.5686	0.565039	8.511e-10	0.42	37.6348
PP	AscAoD	rs75505858	C	T	C	T	0.2735	0.0193825	0.1149	0.114882	2.66e-08	0.12	30.9396
PP	AscAoD	rs75588192	A	G	A	G	0.256	0.0128888	0.1363	0.137845	3.728e-08	0.31	30.2831
PP	AscAoD	rs75811347	A	G	A	G	-0.3079	-0.0246977	0.08679	0.085399	2.667e-08	0.035	30.9334
PP	AscAoD	rs7605824	A	G	A	G	0.2118	-0.00769123	0.3472	0.347725	1.178e-10	0.33	41.4943
PP	AscAoD	rs7611456	T	C	T	C	-0.2024	-0.0117959	0.6631	0.661354	1.267e-09	0.094	36.8544
PP	AscAoD	rs7671947	C	T	C	T	-0.7759	0.00817715	0.1093	0.107448	3.895e-54	0.66	240.04
PP	AscAoD	rs7701003	G	A	G	A	-0.2539	-0.016473	0.3722	0.371681	4.059e-15	0.0079	61.6376
PP	AscAoD	rs7709552	G	A	G	A	0.244	-0.0112838	0.4484	0.44747	1.318e-14	0.08	59.3586
PP	AscAoD	rs7764523	A	G	A	G	0.2994	0.005381	0.328	0.325326	3.455e-19	0.39	80.1625
PP	AscAoD	rs77753189	T	C	T	C	-0.3357	-0.000369483	0.07227	0.075035	3.335e-08	0.79	30.5057
PP	AscAoD	rs77754772	T	C	T	C	-0.342	0.0246464	0.06657	0.065397	4.575e-08	0.065	29.8854
PP	AscAoD	rs77870048	T	C	T	C	1.415	-0.182543	0.05144	0.051029	6.011e-87	2.8e-32	390.777
PP	AscAoD	rs7822260	G	A	G	A	0.2614	0.00542676	0.6808	0.682769	6.177e-15	0.58	60.8502
PP	AscAoD	rs78651450	A	G	A	G	0.4532	0.00319942	0.04033	0.04073	1.269e-08	0.7	32.383
PP	AscAoD	rs7938342	A	T	A	T	0.4235	0.00787775	0.5819	0.580514	1.684e-40	0.42	177.47
PP	AscAoD	rs79702393	A	C	A	C	-0.6052	0.0295535	0.04038	0.040271	5.917e-14	0.029	56.3943
PP	AscAoD	rs79754687	C	T	C	T	0.305	-0.00608627	0.1429	0.143705	9.615e-12	0.45	46.3908
PP	AscAoD	rs80226362	T	G	T	G	0.2415	0.00243865	0.1823	0.181139	2.486e-09	0.8	35.5394
PP	AscAoD	rs8033532	T	G	T	G	-0.2315	0.00872409	0.552	0.550643	1.599e-13	0.16	54.4594
PP	AscAoD	rs8102624	A	G	A	G	0.745	-0.0254852	0.08036	0.076671	1.72e-38	0.035	168.281
PP	AscAoD	rs8904	A	G	A	G	0.2503	-0.0272232	0.3672	0.364617	1.13e-14	5.9e-05	59.6436
PP	AscAoD	rs904475	A	G	A	G	0.298	-0.00356631	0.6231	0.621996	2.484e-20	0.58	85.3833
PP	AscAoD	rs9272603	A	G	A	G	0.3696	-0.0124591	0.263	0.265492	3.131e-25	0.028	107.665
PP	AscAoD	rs9337951	A	G	A	G	0.335	-0.0303763	0.3361	0.341631	1.105e-22	2.7e-05	96.0606
PP	AscAoD	rs9349379	G	A	G	A	-0.3567	0.0040922	0.4024	0.406187	1.044e-28	0.2	123.557
PP	AscAoD	rs9401451	A	G	A	G	-0.6242	0.00936226	0.1025	0.102273	8.393e-34	0.74	146.847
PP	AscAoD	rs9475495	A	G	A	G	0.483	-0.0280427	0.05912	0.055852	7.683e-13	0.1	51.354
PP	AscAoD	rs9590404	C	G	C	G	0.2528	-0.0156467	0.2418	0.23739	5.372e-12	0.024	47.552
PP	AscAoD	rs9636202	A	G	A	G	-0.2412	0.00906088	0.2683	0.272116	1.091e-11	0.12	46.1634
PP	AscAoD	rs9689079	G	A	G	A	0.4548	-0.0191902	0.776	0.776592	7.243e-34	0.014	147.167
PP	AscAoD	rs9844972	C	G	C	G	0.4245	-0.000529881	0.06873	0.069946	2.154e-11	0.9	44.8308
PP	AscAoD	rs9900613	T	C	T	C	-0.1941	0.0100883	0.4266	0.428442	1.131e-09	0.12	37.0926
PP	AscAoD	rs992472	T	G	T	G	0.2117	-0.00913391	0.4	0.39197	4.569e-11	0.33	43.3591
PP	AscAoD	rs9957388	C	G	C	G	-0.3022	0.00403986	0.3251	0.326042	1.71e-19	0.52	81.5712
DBP	AscAoD	rs10048404	T	C	T	C	-0.1812	-0.00708671	0.3624	0.364191	1.562e-10	0.52	40.9672
DBP	AscAoD	rs10069690	T	C	T	C	0.1918	0.0141315	0.263	0.258167	6.015e-10	0.13	38.3296
DBP	AscAoD	rs10134101	G	A	G	A	-0.3923	0.00465237	0.0397	0.038598	1.768e-08	0.69	31.7336
DBP	AscAoD	rs1021508	T	C	T	C	0.203	0.00451811	0.3789	0.375872	4.1e-13	0.93	52.6001
DBP	AscAoD	rs10244142	T	C	T	C	0.1867	0.00104161	0.314	0.311334	2.626e-10	0.91	39.9455
DBP	AscAoD	rs10263707	G	T	G	T	0.2292	0.00775393	0.3017	0.303946	1.56e-14	0.14	58.9972
DBP	AscAoD	rs10282122	T	C	T	C	-0.2795	-0.00665026	0.6694	0.667871	4.967e-22	0.15	93.0822
DBP	AscAoD	rs1040926	G	A	G	A	-0.2621	-0.00622197	0.09429	0.096415	1.797e-08	0.38	31.7162
DBP	AscAoD	rs1044822	T	C	T	C	-0.2116	-0.0192138	0.1513	0.150624	2.782e-08	0.074	30.8448
DBP	AscAoD	rs10463351	G	A	G	A	0.196	-0.00150464	0.8134	0.811717	2.595e-08	0.81	30.987
DBP	AscAoD	rs10493818	T	C	T	C	0.226	-0.00607206	0.3756	0.376656	1.345e-15	0.45	63.8643
DBP	AscAoD	rs10804330	C	T	C	T	-0.1759	-0.0101755	0.4257	0.43035	2.47e-10	0.31	40.0352
DBP	AscAoD	rs10832586	C	A	C	A	0.3622	0.0272882	0.2025	0.197981	1.06e-26	0.00023	114.426
DBP	AscAoD	rs10866013	C	T	C	T	0.2142	-0.00374232	0.2869	0.284959	9.77e-13	0.37	50.9117
DBP	AscAoD	rs10926987	A	C	A	C	0.3575	0.0202096	0.3026	0.29812	1.455e-33	0.0027	145.772
DBP	AscAoD	rs10977670	C	A	C	A	-0.1679	-0.00172029	0.6397	0.644062	3.865e-09	0.88	34.6822
DBP	AscAoD	rs10980408	C	T	C	T	0.5039	-0.0126518	0.03635	0.03604	5.805e-12	0.24	47.3878
DBP	AscAoD	rs11062105	T	C	T	C	-0.2144	0.00442642	0.1709	0.172449	3.579e-09	0.63	34.8464
DBP	AscAoD	rs11062219	T	C	T	C	0.2065	0.00608748	0.3678	0.369369	3.235e-13	0.5	53.0559
DBP	AscAoD	rs11083560	G	C	G	C	0.1773	0.00824506	0.2608	0.264097	1.113e-08	0.21	32.6478
DBP	AscAoD	rs11145807	G	A	G	A	-0.2014	-0.00750797	0.584	0.587219	5.219e-13	0.19	52.1087
DBP	AscAoD	rs111699248	CA	C	CA	C	0.1837	0.0013377	0.2613	0.259794	8.496e-09	0.43	33.1409
DBP	AscAoD	rs111836980	C	A	C	A	0.3639	0.0714558	0.1626	0.15951	1.568e-22	2e-15	95.3846
DBP	AscAoD	rs11191559	T	C	T	C	-0.5917	0.0201539	0.08038	0.080104	1.397e-32	0.11	141.284
DBP	AscAoD	rs112092329	A	G	A	G	-0.2887	-0.0192771	0.1149	0.115089	1.606e-11	0.069	45.3933
DBP	AscAoD	rs112204826	T	C	T	C	0.5828	0.0233435	0.03733	0.037874	4.931e-16	0.17	65.8305
DBP	AscAoD	rs11222084	T	A	T	A	-0.2427	-0.0393344	0.3655	0.362756	9.369e-18	6.6e-09	73.6514
DBP	AscAoD	rs112248459	A	T	A	T	0.2616	-0.014638	0.1193	0.118127	4.586e-09	0.37	34.3729
DBP	AscAoD	rs112352251	TTTTTG	T	TTTTTG	T	-0.1977	0.00161866	0.5228	0.521081	3.89e-13	0.91	52.6743
DBP	AscAoD	rs11240656	A	G	A	G	0.1534	-0.00373198	0.4633	0.465194	2.223e-08	0.28	31.2979
DBP	AscAoD	rs11249244	A	G	A	G	0.1819	0.0110195	0.6139	0.618465	1.766e-10	0.28	40.7072
DBP	AscAoD	rs112838398	G	C	G	C	-0.272	0.0223208	0.09186	0.090328	7.843e-09	0.11	33.3217
DBP	AscAoD	rs112849193	TGGATGTG	T	TGGATGTG	T	0.2039	0.00257058	0.7778	0.781433	7.192e-10	0.91	37.97
DBP	AscAoD	rs113356108	CT	C	CT	C	0.2163	0.0196012	0.6058	0.610125	1.705e-14	0.0045	58.8322
DBP	AscAoD	rs11372617	CT	C	CT	C	0.1746	0.00807928	0.3471	0.346455	1.31e-09	0.25	36.805
DBP	AscAoD	rs11392701	GA	G	GA	G	0.1996	-0.00280235	0.2108	0.207634	5.975e-09	0.85	33.8438
DBP	AscAoD	rs11418872	CT	C	CT	C	0.2101	0.0199884	0.6918	0.691133	2.598e-12	0.016	48.9487
DBP	AscAoD	rs11428568	AC	A	AC	A	-0.1892	0.0130048	0.4271	0.42716	7.145e-12	0.078	46.992
DBP	AscAoD	rs11432913	TA	T	TA	T	-0.1956	-0.0251519	0.7887	0.786375	1.299e-08	0.008	32.3311
DBP	AscAoD	rs114613498	G	A	G	A	0.2214	0.00226662	0.2087	0.205192	1.593e-10	0.83	40.9215
DBP	AscAoD	rs115262049	T	A	T	A	-0.4729	0.0175584	0.08652	0.085481	3.677e-22	0.13	93.7151
DBP	AscAoD	rs11556924	T	C	T	C	-0.2913	-0.0063109	0.3782	0.381067	5.911e-25	0.28	106.478
DBP	AscAoD	rs11608122	T	C	T	C	0.2433	0.00042504	0.258	0.261976	8.056e-15	0.6	60.3449
DBP	AscAoD	rs11636952	C	T	C	T	-0.5003	-0.0128218	0.6762	0.684184	6.945e-64	0.049	284.716
DBP	AscAoD	rs11642954	A	G	A	G	-0.2748	0.00827758	0.1937	0.197538	1.45e-15	0.27	63.7029
DBP	AscAoD	rs11662176	T	C	T	C	-0.208	-0.0166027	0.3233	0.323715	1.087e-12	0.01	50.6718
DBP	AscAoD	rs11666569	T	C	T	C	0.1988	0.0122129	0.2919	0.293021	2.965e-11	0.081	44.2069
DBP	AscAoD	rs11675276	C	T	C	T	-0.2285	-0.00632342	0.2705	0.272833	1.124e-13	0.48	55.1464
DBP	AscAoD	rs1173727	C	T	C	T	0.4601	0.0303562	0.6004	0.599279	9.887e-62	5.5e-07	274.902
DBP	AscAoD	rs11755772	T	C	T	C	-0.1693	-0.00531266	0.3768	0.375496	1.827e-09	0.53	36.145
DBP	AscAoD	rs11774829	A	T	A	T	-0.2955	-0.0315428	0.09811	0.09815	1.899e-10	0.0013	40.5582
DBP	AscAoD	rs117777118	A	G	A	G	-0.5191	-0.0326613	0.03773	0.038643	1.816e-11	0.1	45.1549
DBP	AscAoD	rs11781781	G	A	G	A	-0.212	-0.0251326	0.6981	0.704333	1.509e-12	0.0012	50.0712
DBP	AscAoD	rs1185719	A	G	A	G	0.173	0.00430717	0.6876	0.685405	3.869e-09	0.38	34.6964
DBP	AscAoD	rs11885217	G	A	G	A	0.195	0.00207006	0.3007	0.295991	6.096e-11	0.72	42.7616
DBP	AscAoD	rs11920280	G	A	G	A	-0.1686	0.00559054	0.4863	0.488669	5.42e-10	0.35	38.5067
DBP	AscAoD	rs11945489	T	C	T	C	-0.2629	0.0021929	0.289	0.289237	2.87e-18	0.83	75.9834
DBP	AscAoD	rs1213404	A	G	A	G	-0.1619	-0.002741	0.4151	0.415435	4.923e-09	0.77	34.2107
DBP	AscAoD	rs12143905	A	C	A	C	-0.1759	-0.0108492	0.3007	0.30223	3.142e-09	0.047	35.124
DBP	AscAoD	rs12224337	A	G	A	G	0.2051	-0.00183934	0.5075	0.50818	3.922e-14	0.92	57.2364
DBP	AscAoD	rs12258967	G	C	G	C	-0.4153	-0.0262007	0.295	0.296092	6.092e-44	3.9e-05	193.31
DBP	AscAoD	rs12411044	A	G	A	G	-0.2827	-0.0113066	0.2073	0.208103	4.593e-17	0.17	70.4961
DBP	AscAoD	rs12509595	C	T	C	T	0.5649	0.0349143	0.2897	0.288624	8.137e-79	1.4e-07	353.155
DBP	AscAoD	rs12535256	C	T	C	T	0.1572	-0.00512865	0.4412	0.440107	8.627e-09	0.92	33.1331
DBP	AscAoD	rs12555129	T	G	T	G	-0.2328	-0.000458275	0.1941	0.19326	1.252e-11	0.84	45.8783
DBP	AscAoD	rs12567136	T	C	T	C	-0.5419	-0.0303364	0.1634	0.161373	3.873e-49	0.0007	217.078
DBP	AscAoD	rs12569995	T	A	T	A	-0.2454	-0.00639745	0.1154	0.11683	1.764e-08	0.44	31.723
DBP	AscAoD	rs12593929	A	G	A	G	-0.3227	-0.0184076	0.9331	0.940211	1.419e-08	0.18	32.1642
DBP	AscAoD	rs12595321	A	G	A	G	-0.1589	0.0016741	0.3935	0.392666	1.115e-08	0.62	32.6237
DBP	AscAoD	rs12599980	T	C	T	C	-0.2193	-0.0117346	0.4138	0.412831	3.267e-15	0.045	62.1388
DBP	AscAoD	rs12693302	A	G	A	G	-0.3705	-0.00402948	0.6395	0.645473	1.033e-38	0.56	169.356
DBP	AscAoD	rs1275982	T	C	T	C	-0.4469	-0.0134008	0.6065	0.608958	4.204e-57	0.036	253.656
DBP	AscAoD	rs12978472	G	C	G	C	-0.7114	-0.0340585	0.1275	0.126787	7.434e-67	0.0013	298.439
DBP	AscAoD	rs12996348	G	T	G	T	-0.3307	-0.00122848	0.2728	0.270921	3.049e-27	0.78	116.872
DBP	AscAoD	rs13107325	T	C	T	C	-0.7157	0.00413088	0.07199	0.07014	1.685e-41	0.72	182.077
DBP	AscAoD	rs13132319	C	G	C	G	-0.2596	0.00693557	0.2581	0.259335	1.354e-16	0.62	68.3518
DBP	AscAoD	rs13163533	G	C	G	C	0.4265	0.00574897	0.07912	0.080754	4.406e-17	0.83	70.5706
DBP	AscAoD	rs13219476	G	T	G	T	-0.243	-0.0654417	0.108	0.106048	3.076e-08	9.3e-10	30.6536
DBP	AscAoD	rs13324341	T	C	T	C	0.2062	0.00856672	0.1604	0.162091	2.804e-08	0.15	30.8409
DBP	AscAoD	rs13422268	G	A	G	A	-0.2103	0.00225777	0.4063	0.40785	4.286e-14	0.91	57.0201
DBP	AscAoD	rs13837	G	T	G	T	-0.2268	0.00599206	0.857	0.859873	5.922e-09	0.43	33.8534
DBP	AscAoD	rs139677120	ATCAT	A	ATCAT	A	0.3219	0.0163569	0.08982	0.090103	2.674e-10	0.066	39.9009
DBP	AscAoD	rs140523628	A	G	A	G	-0.4676	0.00915568	0.05567	0.057514	4.104e-15	0.23	61.6574
DBP	AscAoD	rs1436138	G	A	G	A	-0.2448	-0.0116357	0.3631	0.36324	6.723e-18	0.081	74.2995
DBP	AscAoD	rs143876369	CTCTG	C	CTCTG	C	-0.2352	-0.00462037	0.6098	0.613662	1.76e-15	0.35	63.309
DBP	AscAoD	rs1454323	T	C	T	C	0.1991	0.00328831	0.7837	0.784879	3.597e-09	0.78	34.8219
DBP	AscAoD	rs145792022	C	T	C	T	0.6375	-0.000796741	0.01582	0.015828	9.025e-09	0.97	33.0444
DBP	AscAoD	rs1465405	G	T	G	T	-0.1871	-0.0127961	0.248	0.249574	2.656e-09	0.072	35.4146
DBP	AscAoD	rs147435051	CAG	C	CAG	C	0.4819	0.00144165	0.09737	0.096577	6.743e-26	0.74	110.757
DBP	AscAoD	rs148728593	ATATATT	A	ATATATT	A	0.2544	0.0085526	0.701	0.702764	1.056e-17	0.31	73.3705
DBP	AscAoD	rs1498785	G	C	G	C	0.2066	0.0170282	0.2079	0.201227	1.404e-09	0.16	36.6642
DBP	AscAoD	rs1539624	A	G	A	G	0.2069	-0.00403414	0.5503	0.551546	5.841e-14	0.46	56.3998
DBP	AscAoD	rs1559359	T	C	T	C	-0.1889	0.0062186	0.551	0.548998	7.159e-12	0.28	47.0133
DBP	AscAoD	rs1652376	T	G	T	G	-0.1802	-0.00589696	0.4693	0.468703	3.985e-11	0.49	43.6336
DBP	AscAoD	rs1657880	T	C	T	C	-0.2887	-0.0159765	0.1012	0.099899	2.066e-10	0.12	40.4017
DBP	AscAoD	rs1687318	C	T	C	T	-0.2823	-0.0126897	0.7334	0.734187	4.296e-20	0.051	84.2814
DBP	AscAoD	rs17033685	T	A	T	A	0.3304	-0.00158047	0.06867	0.068703	7.675e-10	0.91	37.8416
DBP	AscAoD	rs17035646	A	G	A	G	0.3755	0.00545007	0.3378	0.336045	2.4e-38	0.42	167.658
DBP	AscAoD	rs17080069	G	A	G	A	-0.6047	-0.0143018	0.07482	0.074861	9.393e-32	0.16	137.495
DBP	AscAoD	rs17817449	G	T	G	T	0.183	-0.00193426	0.3913	0.388665	4.77e-11	0.85	43.239
DBP	AscAoD	rs1806920	A	G	A	G	-0.2209	0.0295229	0.5422	0.547792	6.04e-16	6e-06	65.4256
DBP	AscAoD	rs1848510	A	G	A	G	0.1906	0.000739551	0.3655	0.364913	1.523e-11	0.84	45.4885
DBP	AscAoD	rs1867624	T	C	T	C	0.1838	0.00466009	0.619	0.619394	5.608e-11	0.52	42.967
DBP	AscAoD	rs1887320	A	G	A	G	0.3785	0.00741693	0.477	0.476659	6.751e-44	0.12	193.071
DBP	AscAoD	rs1938598	C	T	C	T	-0.1941	-0.00734936	0.2395	0.238326	1.135e-09	0.18	37.0926
DBP	AscAoD	rs1950491	T	C	T	C	-0.3365	-0.00319518	0.06275	0.064284	2.172e-09	0.55	35.8252
DBP	AscAoD	rs1969684	G	C	G	C	0.1589	0.000895155	0.4182	0.416904	9.786e-09	0.66	32.8833
DBP	AscAoD	rs1978473	A	C	A	C	-0.1968	0.00412888	0.6095	0.610083	2.104e-12	0.81	49.3655
DBP	AscAoD	rs198851	G	T	G	T	-0.5087	0.00423787	0.8532	0.852881	8.258e-40	0.47	174.311
DBP	AscAoD	rs1990658	A	G	A	G	0.4036	0.0134096	0.08571	0.083176	6.326e-16	0.22	65.34
DBP	AscAoD	rs200034545	G	T	G	T	0.22	-0.00633159	0.1679	0.168333	4.546e-09	0.35	34.3628
DBP	AscAoD	rs2009733	G	A	G	A	-0.1828	-0.00659963	0.5042	0.503307	1.58e-11	0.35	45.4332
DBP	AscAoD	rs201645053	A	T	A	T	0.3125	-0.00299048	0.1782	0.175808	4.047e-17	0.67	70.7591
DBP	AscAoD	rs204883	A	G	A	G	0.2759	0.0100929	0.3803	0.380997	6.046e-23	0.056	97.2317
DBP	AscAoD	rs2078339	G	A	G	A	-0.4253	-0.0367751	0.2757	0.271798	2.77e-44	1.3e-06	194.826
DBP	AscAoD	rs2106973	G	A	G	A	-0.1802	-0.00221773	0.5113	0.513061	4.476e-11	0.98	43.3788
DBP	AscAoD	rs2152951	A	G	A	G	0.234	0.0203249	0.489	0.488784	9.642e-18	0.00085	73.5772
DBP	AscAoD	rs2163379	C	A	C	A	-0.3773	-0.0369076	0.6231	0.623982	3.756e-40	3.8e-07	176.001
DBP	AscAoD	rs2242338	C	A	C	A	-0.4148	-0.00599642	0.07469	0.074704	1.403e-15	0.73	63.7784
DBP	AscAoD	rs2250377	G	A	G	A	-0.2277	-0.0195308	0.6667	0.667403	3.143e-15	0.014	62.206
DBP	AscAoD	rs2254626	G	T	G	T	0.2946	-0.0170367	0.8005	0.80151	4.974e-18	0.07	74.9008
DBP	AscAoD	rs2289125	C	A	C	A	-0.1823	-0.014056	0.7751	0.780118	4.021e-08	0.17	30.1325
DBP	AscAoD	rs2289583	A	C	A	C	0.2729	0.0117089	0.2796	0.278707	2.432e-19	0.23	80.8518
DBP	AscAoD	rs2301597	C	T	C	T	-0.2583	0.00323006	0.57	0.572337	6.992e-21	0.27	87.8396
DBP	AscAoD	rs2303518	G	T	G	T	0.2288	0.00712374	0.3348	0.335068	2.082e-15	0.26	62.9829
DBP	AscAoD	rs2306526	T	C	T	C	-0.1898	-0.00251708	0.518	0.518469	3.137e-12	0.73	48.6201
DBP	AscAoD	rs2389824	T	G	T	G	-0.1726	-0.0164118	0.2726	0.273373	2.398e-08	0.0096	31.1604
DBP	AscAoD	rs263017	G	A	G	A	-0.1906	0.000233354	0.5053	0.506805	2.384e-12	0.84	49.1391
DBP	AscAoD	rs264203	C	A	C	A	0.168	0.0350198	0.6162	0.615533	2.47e-09	1.9e-06	35.5668
DBP	AscAoD	rs2643826	T	C	T	C	0.237	0.0147853	0.4577	0.455577	8.844e-18	0.055	73.7358
DBP	AscAoD	rs2666429	A	G	A	G	-0.1591	0.00385589	0.3236	0.324609	4.641e-08	0.59	29.8714
DBP	AscAoD	rs2681492	C	T	C	T	-0.4295	0.0363828	0.1745	0.176642	4.291e-33	3.9e-05	143.612
DBP	AscAoD	rs2728559	C	T	C	T	0.3232	0.0211011	0.8465	0.849106	1.244e-17	0.053	73.0684
DBP	AscAoD	rs2746187	G	A	G	A	0.205	-0.00708769	0.1879	0.188518	4.385e-09	0.45	34.4438
DBP	AscAoD	rs2782980	C	T	C	T	0.3911	0.0226004	0.7209	0.721117	4.961e-38	0.0015	166.276
DBP	AscAoD	rs2836411	T	C	T	C	0.2621	0.0279339	0.3527	0.352409	8.039e-20	2.4e-05	83.0532
DBP	AscAoD	rs2836620	C	G	C	G	0.1861	0.0199492	0.754	0.754847	4.213e-09	0.014	34.53
DBP	AscAoD	rs28575479	T	C	T	C	0.2325	0.00489791	0.1727	0.172389	1.192e-10	0.53	41.4793
DBP	AscAoD	rs28715490	T	C	T	C	-0.2557	0.0200791	0.1897	0.191319	2.009e-13	0.018	53.9887
DBP	AscAoD	rs28746784	T	C	T	C	-0.2935	-0.0119723	0.2025	0.20203	1.142e-14	0.046	59.6239
DBP	AscAoD	rs2977551	T	C	T	C	0.1634	0.00610075	0.5201	0.519654	1.968e-09	0.36	36.0088
DBP	AscAoD	rs2999159	G	A	G	A	0.41	0.0197529	0.8338	0.835003	3.244e-29	0.053	125.901
DBP	AscAoD	rs3013089	G	A	G	A	-0.1561	-0.00617581	0.406	0.404466	1.825e-08	0.38	31.6888
DBP	AscAoD	rs3184504	C	T	C	T	-0.5763	-0.0174401	0.535	0.528286	2.349e-96	0.0042	433.789
DBP	AscAoD	rs34127793	A	G	A	G	0.1798	8.20684e-05	0.3754	0.377502	3.631e-10	0.7	39.3026
DBP	AscAoD	rs34130368	T	G	T	G	-0.3501	0.0161059	0.116	0.116594	1.938e-16	0.067	67.6676
DBP	AscAoD	rs343042	T	C	T	C	-0.1702	-0.0323184	0.7227	0.724589	2.913e-08	5.3e-07	30.7757
DBP	AscAoD	rs34483452	A	C	A	C	0.3359	0.00670967	0.1385	0.138827	2.659e-17	0.32	71.5517
DBP	AscAoD	rs34522012	CA	C	CA	C	0.179	0.011226	0.5624	0.562949	1.081e-10	0.11	41.6684
DBP	AscAoD	rs34556682	G	A	G	A	0.3135	0.0102513	0.07843	0.078758	6.298e-10	0.49	38.2348
DBP	AscAoD	rs34790908	T	C	T	C	0.2062	-0.0104178	0.2645	0.263434	2.803e-11	0.23	44.3011
DBP	AscAoD	rs34906157	T	G	T	G	0.1531	0.00723616	0.3962	0.394704	4.401e-08	0.17	29.9402
DBP	AscAoD	rs35317317	A	T	A	T	0.2869	0.0189873	0.3651	0.369421	9.97e-24	0.007	100.842
DBP	AscAoD	rs35361101	T	C	T	C	-0.3554	-0.0286469	0.051	0.053758	8.931e-09	0.035	33.0611
DBP	AscAoD	rs35429	G	A	G	A	-0.3887	-0.0044287	0.385	0.387154	6.875e-44	0.43	192.989
DBP	AscAoD	rs360137	C	T	C	T	0.2424	0.022214	0.5693	0.57486	1.235e-18	0.00039	77.6397
DBP	AscAoD	rs36054673	T	G	T	G	0.202	-0.00118057	0.3678	0.369338	8.834e-13	1	51.0565
DBP	AscAoD	rs36092215	A	G	A	G	-0.5654	0.0196128	0.04281	0.039619	4.32e-16	0.25	66.0872
DBP	AscAoD	rs370399	G	A	G	A	-0.1892	-0.0126357	0.7472	0.745807	1.927e-09	0.085	36.0533
DBP	AscAoD	rs371721577	CTCCT	C	CTCCT	C	0.3687	0.0286119	0.04608	0.046516	2.67e-08	0.094	30.935
DBP	AscAoD	rs372106593	GTA	G	GTA	G	-0.2099	-0.00160334	0.4408	0.450705	4.092e-14	0.93	57.1312
DBP	AscAoD	rs373010735	AATTTATAG	A	AATTTATAG	A	-0.3312	-0.0216289	0.8791	0.878635	3.827e-15	0.0046	61.772
DBP	AscAoD	rs3746042	G	A	G	A	-0.2379	-0.0263687	0.2057	0.205697	2.102e-12	0.0017	49.3645
DBP	AscAoD	rs3757394	T	C	T	C	0.2205	0.0101518	0.6256	0.623701	5.514e-15	0.19	61.0958
DBP	AscAoD	rs3783330	T	G	T	G	-0.1645	0.0115144	0.682	0.680965	2.113e-08	0.13	31.3921
DBP	AscAoD	rs3798295	T	C	T	C	0.2006	0.00598284	0.1868	0.185098	9.201e-09	0.57	33
DBP	AscAoD	rs3811632	T	G	T	G	-0.2146	-0.0168895	0.2919	0.293611	6.697e-13	0.1	51.6166
DBP	AscAoD	rs3828591	C	G	C	G	-0.3117	-0.010972	0.3907	0.389485	9.764e-29	0.072	123.748
DBP	AscAoD	rs3836508	TG	T	TG	T	0.2292	0.0142495	0.3294	0.323229	3.788e-15	0.021	61.8233
DBP	AscAoD	rs3918226	T	C	T	C	0.8164	-0.0141371	0.07838	0.07986	1.49e-56	0.052	251.104
DBP	AscAoD	rs415196	T	C	T	C	-0.1949	0.00746267	0.2749	0.277982	2.224e-10	0.22	40.2514
DBP	AscAoD	rs419076	C	T	C	T	-0.3736	-0.0248942	0.5286	0.528868	8.58e-43	0.0034	188.105
DBP	AscAoD	rs419473	A	G	A	G	0.1832	0.00367027	0.336	0.339096	3.897e-10	0.37	39.1747
DBP	AscAoD	rs42625	G	T	G	T	-0.1522	-0.00135301	0.5759	0.578912	3.157e-08	0.74	30.6089
DBP	AscAoD	rs4335411	A	G	A	G	0.2827	0.0120372	0.7659	0.763711	1.752e-16	0.053	67.8907
DBP	AscAoD	rs4337253	C	G	C	G	-0.224	-0.0510443	0.3386	0.336351	6.763e-15	3.9e-15	60.6622
DBP	AscAoD	rs4459609	A	C	A	C	-0.1874	0.00270489	0.6216	0.618382	2.493e-11	0.51	44.5395
DBP	AscAoD	rs4507656	G	C	G	C	0.2112	-0.000276692	0.2985	0.302435	2.668e-12	0.92	48.9397
DBP	AscAoD	rs4687077	C	T	C	T	-0.172	0.0039546	0.4717	0.470623	3.289e-10	0.31	39.4918
DBP	AscAoD	rs4714224	C	G	C	G	-0.2172	-0.00725566	0.2734	0.275771	1.209e-12	0.21	50.4481
DBP	AscAoD	rs4752695	C	G	C	G	0.2404	-0.0119142	0.1212	0.119284	7.947e-09	0.31	33.2989
DBP	AscAoD	rs4809370	T	C	T	C	-0.2302	0.00260789	0.3896	0.388704	1.088e-16	0.96	68.8152
DBP	AscAoD	rs4908678	C	T	C	T	0.1932	-0.00474322	0.3696	0.366333	8.63e-12	0.33	46.6389
DBP	AscAoD	rs4984496	G	T	G	T	-0.2518	-0.0132836	0.6759	0.676464	6.265e-18	0.095	74.4631
DBP	AscAoD	rs506981	T	A	T	A	-0.2127	0.0019537	0.383	0.382931	3.166e-14	0.73	57.6234
DBP	AscAoD	rs507666	A	G	A	G	-0.364	-0.0155683	0.1833	0.182625	4.844e-25	0.024	106.874
DBP	AscAoD	rs527979842	C	A	C	A	-0.3326	-0.003003	0.05749	0.058738	1.623e-08	0.55	31.8978
DBP	AscAoD	rs536338	G	C	G	C	0.2094	-0.00604387	0.7217	0.720374	5.554e-12	0.42	47.4779
DBP	AscAoD	rs541968437	CA	C	CA	C	0.2754	0.0191737	0.3068	0.307781	2.81e-19	0.0076	80.5781
DBP	AscAoD	rs543302184	TA	T	TA	T	-0.4034	0.00232428	0.4173	0.422452	1.964e-47	0.65	209.356
DBP	AscAoD	rs554034334	CA	C	CA	C	0.1593	0.0112572	0.416	0.415667	3.444e-08	0.048	30.4465
DBP	AscAoD	rs556507647	CTT	C	CTT	C	-0.2298	-0.0142681	0.5283	0.527649	4.19e-17	0.026	70.6485
DBP	AscAoD	rs55661135	A	G	A	G	0.1933	-0.0282127	0.4881	0.488197	1.185e-12	7.3e-06	50.504
DBP	AscAoD	rs55733296	A	G	A	G	0.4267	0.0453867	0.03716	0.037758	3.467e-09	0.00036	34.8988
DBP	AscAoD	rs56158079	TA	T	TA	T	-0.1567	-0.00892204	0.5191	0.522228	2.07e-08	0.27	31.4097
DBP	AscAoD	rs561597834	CA	C	CA	C	0.1945	0.00975661	0.4529	0.45627	1.614e-12	0.19	49.9145
DBP	AscAoD	rs56176059	C	T	C	T	-0.2271	-0.00642582	0.2774	0.279163	7.734e-14	0.36	55.8435
DBP	AscAoD	rs56206297	T	G	T	G	0.3395	0.00688257	0.1635	0.1629	3.476e-20	0.49	84.6959
DBP	AscAoD	rs56233017	A	G	A	G	-0.557	0.0240133	0.04411	0.044766	1.92e-16	0.093	67.6913
DBP	AscAoD	rs56695198	AT	A	AT	A	-0.2761	-0.00468876	0.1024	0.103598	8.788e-10	0.43	37.5782
DBP	AscAoD	rs56770246	TA	T	TA	T	-0.2308	-0.00484932	0.1973	0.198987	6.091e-11	0.78	42.7971
DBP	AscAoD	rs57045702	T	G	T	G	-0.4026	0.00635933	0.03873	0.039515	1.137e-08	0.51	32.5929
DBP	AscAoD	rs574490585	CAAAAAA	C	CAAAAAA	C	0.1691	0.00830971	0.5466	0.54258	7.08e-10	0.15	38.0046
DBP	AscAoD	rs58758822	G	T	G	T	-0.1744	-0.0119036	0.6592	0.659222	1.58e-09	0.091	36.4416
DBP	AscAoD	rs5879021	GC	G	GC	G	-0.2026	-0.00983435	0.5243	0.524369	1.851e-13	0.35	54.1585
DBP	AscAoD	rs5884872	AT	A	AT	A	-0.2255	0.00875883	0.1469	0.148292	4.611e-09	0.47	34.3418
DBP	AscAoD	rs59723160	C	T	C	T	0.2559	4.22002e-06	0.1023	0.101461	1.117e-08	0.87	32.6421
DBP	AscAoD	rs59761494	T	C	T	C	-0.2201	-0.0154517	0.3432	0.346877	2.08e-14	0.0067	58.4463
DBP	AscAoD	rs59980837	T	G	T	G	0.9921	-0.0220716	0.01884	0.018159	6.488e-23	0.42	97.0626
DBP	AscAoD	rs6012384	T	A	T	A	-0.342	-0.0432763	0.05124	0.050942	4.766e-08	0.0053	29.7996
DBP	AscAoD	rs6026728	T	C	T	C	0.6622	0.0326534	0.1068	0.10712	1.318e-50	0.00032	223.849
DBP	AscAoD	rs60394424	A	G	A	G	-0.3173	0.000624877	0.1001	0.096521	2.465e-12	0.95	49.0835
DBP	AscAoD	rs604723	C	T	C	T	0.5408	0.00509207	0.7239	0.724205	2.189e-69	0.75	310.109
DBP	AscAoD	rs606950	A	G	A	G	0.1988	0.0155827	0.6178	0.619472	1.964e-12	0.082	49.5217
DBP	AscAoD	rs6070697	A	G	A	G	-0.2259	0.00189625	0.1815	0.18207	1.536e-10	0.94	40.976
DBP	AscAoD	rs61061000	T	C	T	C	0.2587	0.0027612	0.1112	0.109775	2.414e-09	0.57	35.6135
DBP	AscAoD	rs6130557	C	G	C	G	0.2348	0.0347623	0.1356	0.132776	3.377e-09	0.0003	34.9444
DBP	AscAoD	rs615134	A	T	A	T	-0.3736	-0.0146466	0.1106	0.112256	1.102e-17	0.067	73.3235
DBP	AscAoD	rs61894512	T	G	T	G	0.1664	0.0146869	0.2835	0.284619	3.834e-08	0.018	30.2391
DBP	AscAoD	rs61911502	G	A	G	A	0.3708	-0.00290749	0.1203	0.116626	7.23e-19	0.99	78.729
DBP	AscAoD	rs61926181	A	G	A	G	-0.6711	0.0385987	0.03898	0.038157	5.481e-21	0.0025	88.3442
DBP	AscAoD	rs61948066	T	G	T	G	0.2272	0.0156121	0.1214	0.119104	4.385e-08	0.18	29.9723
DBP	AscAoD	rs62012628	T	C	T	C	-0.2894	-0.0329457	0.2881	0.289516	1.073e-21	3.9e-06	91.5869
DBP	AscAoD	rs62112380	C	A	C	A	0.1558	0.00563769	0.4537	0.452977	1.238e-08	0.3	32.4267
DBP	AscAoD	rs62229372	T	C	T	C	0.2831	0.0247081	0.1238	0.122862	1.181e-11	0.021	46.0018
DBP	AscAoD	rs622871	G	A	G	A	0.4329	-0.00917567	0.6956	0.692754	8.625e-48	0.37	211.029
DBP	AscAoD	rs62377160	C	T	C	T	0.2476	0.0135852	0.1143	0.113997	7.087e-09	0.13	33.5137
DBP	AscAoD	rs62380073	G	A	G	A	-0.2129	0.00755658	0.2965	0.292441	1.067e-12	0.4	50.734
DBP	AscAoD	rs62420674	G	A	G	A	0.5136	0.0274311	0.02389	0.023554	9.818e-09	0.32	32.8721
DBP	AscAoD	rs62429779	A	G	A	G	0.2323	0.00696739	0.1512	0.151325	9.601e-10	0.53	37.4101
DBP	AscAoD	rs62524579	A	G	A	G	-0.1869	-0.0125127	0.5316	0.532872	7.116e-12	0.051	47.0075
DBP	AscAoD	rs6471505	A	G	A	G	0.2694	0.0144385	0.1405	0.141538	6.802e-12	0.05	47.0863
DBP	AscAoD	rs6500245	T	G	T	G	-0.1895	-0.00461331	0.6066	0.606471	1.145e-11	0.53	46.0668
DBP	AscAoD	rs6601800	T	C	T	C	-0.314	-0.013514	0.08049	0.079961	4.367e-10	0.39	38.9539
DBP	AscAoD	rs661554	A	G	A	G	-0.1962	-0.0256229	0.64	0.640208	5.461e-12	0.00023	47.5257
DBP	AscAoD	rs66563455	C	T	C	T	-0.2242	-0.0163342	0.1846	0.183304	1.811e-10	0.054	40.6606
DBP	AscAoD	rs6714150	G	A	G	A	-0.1825	0.00219506	0.6305	0.630432	1.268e-10	0.58	41.3524
DBP	AscAoD	rs6737318	G	A	G	A	-0.1953	0.00221778	0.2183	0.220536	3.307e-09	0.63	35.0037
DBP	AscAoD	rs6744420	T	C	T	C	-0.195	0.00285451	0.3042	0.308455	4.096e-11	0.62	43.5761
DBP	AscAoD	rs67772865	A	T	A	T	0.2507	0.0206749	0.1768	0.175305	2.409e-12	0.019	49.094
DBP	AscAoD	rs6783335	C	T	C	T	-0.2502	-0.0208072	0.1054	0.106265	1.701e-08	0.023	31.7977
DBP	AscAoD	rs679092	C	G	C	G	0.2131	0.0170447	0.6973	0.70067	3.979e-12	0.065	48.1199
DBP	AscAoD	rs6802275	G	C	G	C	-0.2078	-0.018029	0.4088	0.409583	6.188e-14	0.012	56.3177
DBP	AscAoD	rs6867167	C	A	C	A	0.1773	0.0192668	0.7068	0.704006	3.532e-09	0.0043	34.8583
DBP	AscAoD	rs6898449	G	A	G	A	0.2604	0.0254961	0.4184	0.413631	8.893e-21	0.00031	87.3614
DBP	AscAoD	rs6958837	C	A	C	A	0.3951	0.0180682	0.8901	0.893394	7.981e-19	0.12	78.5126
DBP	AscAoD	rs6986736	A	T	A	T	-0.2902	-0.0324913	0.6373	0.639742	1.177e-24	4.6e-07	105.079
DBP	AscAoD	rs699	G	A	G	A	0.3036	0.0251684	0.4151	0.410916	1.298e-27	9.9e-05	118.582
DBP	AscAoD	rs6990531	G	T	G	T	-0.27	-0.0163626	0.2509	0.249716	1.92e-17	0.12	72.2259
DBP	AscAoD	rs7042796	G	A	G	A	0.2951	0.0105288	0.8601	0.85777	7.607e-14	0.18	55.9274
DBP	AscAoD	rs7100500	C	A	C	A	0.2474	0.0138679	0.4345	0.430828	2.254e-19	0.048	81.0524
DBP	AscAoD	rs7107356	G	A	G	A	0.2649	0.0177606	0.5048	0.505382	1.813e-22	0.014	95.1271
DBP	AscAoD	rs715300	T	C	T	C	-0.1909	-0.0128917	0.3032	0.302686	1.128e-10	0.31	41.5657
DBP	AscAoD	rs7161323	T	C	T	C	0.1935	0.000686308	0.709	0.711891	1.145e-10	0.42	41.5471
DBP	AscAoD	rs7186298	T	C	T	C	-0.1913	0.00255308	0.4315	0.433991	2.781e-12	0.83	48.8161
DBP	AscAoD	rs72812818	C	G	C	G	-0.2894	0.0130046	0.2935	0.299144	5.004e-22	0.049	93.0582
DBP	AscAoD	rs72831343	G	T	G	T	-0.6248	-0.0176157	0.1407	0.142781	3.975e-57	0.09	253.656
DBP	AscAoD	rs72851229	C	G	C	G	-0.2367	-0.00644215	0.1772	0.178445	5.373e-11	0.31	43.063
DBP	AscAoD	rs72854462	G	A	G	A	0.3112	0.0264791	0.2451	0.249325	1.365e-22	0.00074	95.6486
DBP	AscAoD	rs72915163	T	C	T	C	0.1815	0.0139197	0.2577	0.256315	7.687e-09	0.024	33.3476
DBP	AscAoD	rs72941018	A	G	A	G	-0.4269	-0.00944756	0.07382	0.075191	2.188e-16	0.34	67.3978
DBP	AscAoD	rs72999517	C	A	C	A	-0.253	-0.00391829	0.2562	0.258565	4.672e-16	0.54	65.9244
DBP	AscAoD	rs7301649	C	T	C	T	-0.3442	0.0206211	0.637	0.628858	6.928e-34	0.0019	147.198
DBP	AscAoD	rs73033340	G	A	G	A	-0.7557	0.0283988	0.03039	0.032072	2.682e-21	0.049	89.7694
DBP	AscAoD	rs73036519	C	G	C	G	0.2299	0.00621984	0.3004	0.300058	1.419e-14	0.46	59.239
DBP	AscAoD	rs73046792	A	G	A	G	-0.3057	-0.0228448	0.159	0.160619	2.498e-16	0.011	67.1697
DBP	AscAoD	rs73073686	A	G	A	G	-0.3316	-0.0229627	0.2628	0.263782	3.981e-26	0.004	111.738
DBP	AscAoD	rs7315980	A	G	A	G	0.3016	0.0140187	0.08667	0.083515	5.881e-10	0.38	38.3535
DBP	AscAoD	rs732099	A	C	A	C	-0.2625	-0.0230308	0.1026	0.103281	5.608e-09	0.032	33.9523
DBP	AscAoD	rs73368369	G	C	G	C	0.3952	-0.0376858	0.04754	0.046525	8.465e-10	0.0086	37.6467
DBP	AscAoD	rs73442349	T	C	T	C	-0.524	-0.0148235	0.04996	0.050613	3.941e-16	0.39	66.2667
DBP	AscAoD	rs73563812	T	G	T	G	-0.2368	-0.0190512	0.2371	0.235884	1.293e-13	0.014	54.8972
DBP	AscAoD	rs74157561	G	A	G	A	0.5029	0.00455397	0.04956	0.049672	3.183e-15	0.73	62.1524
DBP	AscAoD	rs74389203	A	G	A	G	0.2472	-0.0102042	0.1361	0.132986	4.075e-10	0.18	39.0862
DBP	AscAoD	rs7500448	G	A	G	A	0.2315	0.0446338	0.2478	0.249936	3.678e-13	2.4e-08	52.7971
DBP	AscAoD	rs751984	C	T	C	T	-0.6073	-0.0187807	0.1213	0.118446	2.591e-47	0.035	208.779
DBP	AscAoD	rs7520981	C	T	C	T	0.2038	0.0171459	0.3759	0.374924	1.98e-12	0.13	49.5235
DBP	AscAoD	rs754064	T	C	T	C	-0.3531	-0.000769122	0.1483	0.15083	3.016e-20	0.77	84.9959
DBP	AscAoD	rs75439000	A	G	A	G	0.349	0.0131244	0.1199	0.117802	1.112e-16	0.56	68.7532
DBP	AscAoD	rs7556844	A	C	A	C	-0.1547	-0.00707214	0.3937	0.393387	3.303e-08	0.28	30.5256
DBP	AscAoD	rs7570772	A	G	A	G	0.1882	0.0118182	0.2139	0.213653	1.266e-08	0.44	32.387
DBP	AscAoD	rs7580625	A	G	A	G	0.1982	0.00890779	0.1864	0.181574	1.717e-08	0.27	31.8129
DBP	AscAoD	rs7591705	G	A	G	A	-0.1535	-0.00163661	0.5181	0.51875	1.835e-08	0.83	31.6612
DBP	AscAoD	rs76452347	T	C	T	C	-0.3034	-0.0145214	0.1995	0.202204	1.123e-17	0.12	73.2898
DBP	AscAoD	rs76627963	G	T	G	T	0.2547	0.0134152	0.2677	0.265728	1.017e-16	0.067	68.9653
DBP	AscAoD	rs76662479	T	C	T	C	-0.4987	-0.00537904	0.03848	0.039396	1.889e-12	0.76	49.5869
DBP	AscAoD	rs7671947	C	T	C	T	0.3321	0.00817715	0.1093	0.107448	3.102e-14	0.66	57.6475
DBP	AscAoD	rs76824778	C	T	C	T	0.5657	0.0342295	0.03319	0.033616	1.374e-13	0.15	54.7399
DBP	AscAoD	rs76902898	GGCT	G	GGCT	G	0.2014	0.00325896	0.7656	0.767041	4.557e-10	0.87	38.8548
DBP	AscAoD	rs7701003	G	A	G	A	-0.2977	-0.016473	0.3722	0.371681	3.507e-26	0.0079	112
DBP	AscAoD	rs77362317	G	T	G	T	0.3616	0.0183025	0.05914	0.058658	5.12e-10	0.21	38.6286
DBP	AscAoD	rs7764523	A	G	A	G	0.1814	0.005381	0.328	0.325326	4.455e-10	0.39	38.9122
DBP	AscAoD	rs77924615	A	G	A	G	-0.4412	-0.0132632	0.195	0.193821	4.301e-37	0.068	161.943
DBP	AscAoD	rs77997837	T	C	T	C	-0.2347	-0.00439722	0.2205	0.222127	8.484e-13	0.4	51.1698
DBP	AscAoD	rs78107596	G	C	G	C	0.1827	0.00204167	0.2329	0.234784	2.09e-08	0.71	31.4081
DBP	AscAoD	rs78130910	T	C	T	C	0.4291	0.0165394	0.07476	0.074735	1.241e-16	0.047	68.5417
DBP	AscAoD	rs7837764	C	G	C	G	0.1629	0.0198949	0.3908	0.388886	5.139e-09	0.011	34.1395
DBP	AscAoD	rs7864633	G	A	G	A	-0.1606	-0.00493388	0.3818	0.380113	1.267e-08	0.37	32.3645
DBP	AscAoD	rs7938342	A	T	A	T	0.3521	0.00787775	0.5819	0.580514	3.665e-37	0.42	162.277
DBP	AscAoD	rs7990017	T	C	T	C	0.1675	0.00217005	0.4678	0.4653	1.587e-09	0.86	36.4337
DBP	AscAoD	rs80045342	A	G	A	G	-0.3297	-0.0183309	0.07149	0.071613	6.372e-10	0.39	38.1917
DBP	AscAoD	rs80226362	T	G	T	G	0.2036	0.00243865	0.1823	0.181139	7.324e-09	0.8	33.4557
DBP	AscAoD	rs8037837	A	G	A	G	0.2598	-0.00721897	0.466	0.465179	1.629e-21	0.27	90.7628
DBP	AscAoD	rs8079766	T	C	T	C	0.2396	0.018575	0.3939	0.393644	7.16e-18	0.0039	74.122
DBP	AscAoD	rs911549	C	T	C	T	-0.1688	-0.0175179	0.627	0.627059	2.167e-09	0.027	35.83
DBP	AscAoD	rs9267893	T	A	T	A	-0.3172	-0.0105037	0.2106	0.211196	7.689e-21	0.14	87.7073
DBP	AscAoD	rs9272603	A	G	A	G	-0.1808	-0.0124591	0.263	0.265492	5.476e-09	0.028	34.0152
DBP	AscAoD	rs9373363	G	A	G	A	-0.2048	-0.00794613	0.2538	0.255774	8.465e-11	0.62	42.1368
DBP	AscAoD	rs9376273	A	G	A	G	0.1778	-0.000618148	0.3636	0.362716	5.004e-10	0.76	38.7025
DBP	AscAoD	rs9450096	T	C	T	C	0.1815	0.0098116	0.3712	0.368485	1.391e-10	0.059	41.1611
DBP	AscAoD	rs9521635	C	T	C	T	0.1887	-0.00851338	0.3712	0.370348	2.103e-11	0.21	44.8715
DBP	AscAoD	rs954768	T	G	T	G	0.1904	0.00353256	0.2576	0.255129	8.509e-10	0.83	37.6505
DBP	AscAoD	rs9547992	T	C	T	C	0.2207	-0.00477147	0.245	0.24378	3.522e-12	0.5	48.3799
DBP	AscAoD	rs9559749	A	G	A	G	0.2517	-0.00296067	0.2199	0.224556	2.665e-14	0.76	57.9643
DBP	AscAoD	rs9590404	C	G	C	G	0.2431	-0.0156467	0.2418	0.23739	2.577e-14	0.024	58.0385
DBP	AscAoD	rs9636202	A	G	A	G	-0.2434	0.00906088	0.2683	0.272116	3.039e-15	0.12	62.2488
DBP	AscAoD	rs9637416	G	C	G	C	0.1615	0.00734421	0.4041	0.407762	6.173e-09	0.31	33.7972
DBP	AscAoD	rs9689079	G	A	G	A	-0.2013	-0.0191902	0.776	0.776592	6.919e-10	0.014	38.0353
DBP	AscAoD	rs978225	G	A	G	A	0.1827	0.0132069	0.6401	0.640355	1.329e-10	0.063	41.2394
DBP	AscAoD	rs9844972	C	G	C	G	0.3079	-0.000529881	0.06873	0.069946	2.046e-08	0.9	31.4539
MAP	AscAoD	rs10048404	T	C	T	C	-0.2625	-0.00708671	0.3624	0.364191	3.913e-15	0.52	61.7313
MAP	AscAoD	rs10069690	T	C	T	C	0.2468	0.0141315	0.263	0.258167	1.443e-11	0.13	45.6198
MAP	AscAoD	rs10089009	G	T	G	T	0.2085	-0.00365193	0.2292	0.228588	4.724e-08	0.67	29.8222
MAP	AscAoD	rs10134101	G	A	G	A	-0.4919	0.00465237	0.0397	0.038598	2.062e-09	0.69	35.9065
MAP	AscAoD	rs10188605	G	A	G	A	0.1878	0.0119536	0.3586	0.356106	2.041e-08	0.054	31.4457
MAP	AscAoD	rs1021508	T	C	T	C	0.2064	0.00451811	0.3789	0.375872	4.074e-10	0.93	39.072
MAP	AscAoD	rs10244142	T	C	T	C	0.2244	0.00104161	0.314	0.311334	1.195e-10	0.91	41.4848
MAP	AscAoD	rs10263707	G	T	G	T	0.3039	0.00775393	0.3017	0.303946	5.999e-18	0.14	74.5377
MAP	AscAoD	rs10282122	T	C	T	C	-0.3542	-0.00665026	0.6694	0.667871	3.636e-25	0.15	107.387
MAP	AscAoD	rs1040926	G	A	G	A	-0.3028	-0.00622197	0.09429	0.096415	3.502e-08	0.38	30.4095
MAP	AscAoD	rs1044822	T	C	T	C	-0.2672	-0.0192138	0.1513	0.150624	2.791e-09	0.074	35.3357
MAP	AscAoD	rs10463351	G	A	G	A	0.2468	-0.00150464	0.8134	0.811717	2.859e-09	0.81	35.2816
MAP	AscAoD	rs10493818	T	C	T	C	0.3326	-0.00607206	0.3756	0.376656	2.129e-23	0.45	99.3418
MAP	AscAoD	rs10626085	CAACT	C	CAACT	C	0.2277	0.00684617	0.8092	0.81251	4.071e-08	0.47	30.1044
MAP	AscAoD	rs10761530	C	T	C	T	-0.1891	-0.00881434	0.5042	0.502152	3.779e-09	0.21	34.7468
MAP	AscAoD	rs10798788	A	C	A	C	-0.1783	-0.00425543	0.4632	0.46508	3.051e-08	0.86	30.6613
MAP	AscAoD	rs10804330	C	T	C	T	-0.2133	-0.0101755	0.4257	0.43035	7.792e-11	0.31	42.3154
MAP	AscAoD	rs10832586	C	A	C	A	0.4541	0.0272882	0.2025	0.197981	6.176e-30	0.00023	129.202
MAP	AscAoD	rs10926987	A	C	A	C	0.3103	0.0202096	0.3026	0.29812	6.447e-19	0.0027	78.9162
MAP	AscAoD	rs10977670	C	A	C	A	-0.2235	-0.00172029	0.6397	0.644062	3.023e-11	0.88	44.1411
MAP	AscAoD	rs10980408	C	T	C	T	0.7141	-0.0126518	0.03635	0.03604	1.292e-16	0.24	68.4535
MAP	AscAoD	rs11052032	C	T	C	T	0.1931	0.0106487	0.398	0.394086	4.846e-09	0.12	34.2402
MAP	AscAoD	rs11062219	T	C	T	C	0.2181	0.00608748	0.3678	0.369369	6.978e-11	0.5	42.5382
MAP	AscAoD	rs11125768	C	T	C	T	-0.2161	-0.015378	0.6	0.602895	5.102e-11	0.11	43.1437
MAP	AscAoD	rs11145807	G	A	G	A	-0.2436	-0.00750797	0.584	0.587219	1.345e-13	0.19	54.7897
MAP	AscAoD	rs11158827	C	T	C	T	0.1802	0.00515416	0.5832	0.587558	4.362e-08	0.33	29.9815
MAP	AscAoD	rs111699248	CA	C	CA	C	0.2863	0.0013377	0.2613	0.259794	2.844e-14	0.43	57.8553
MAP	AscAoD	rs11191559	T	C	T	C	-0.8281	0.0201539	0.08038	0.080104	3.341e-45	0.11	199.017
MAP	AscAoD	rs112092329	A	G	A	G	-0.3787	-0.0192771	0.1149	0.115089	6.813e-14	0.069	56.124
MAP	AscAoD	rs112204826	T	C	T	C	0.6903	0.0233435	0.03733	0.037874	3.838e-16	0.17	66.3119
MAP	AscAoD	rs112248459	A	T	A	T	0.2932	-0.014638	0.1193	0.118127	2.602e-08	0.37	30.9886
MAP	AscAoD	rs112352251	TTTTTG	T	TTTTTG	T	-0.2482	0.00161866	0.5228	0.521081	1.123e-14	0.91	59.6736
MAP	AscAoD	rs11240656	A	G	A	G	0.2097	-0.00373198	0.4633	0.465194	8.889e-11	0.28	42.0452
MAP	AscAoD	rs112492	G	A	G	A	-0.2226	-0.0153651	0.2578	0.254561	1.202e-09	0.096	36.9701
MAP	AscAoD	rs11249244	A	G	A	G	0.2318	0.0110195	0.6139	0.618465	5.604e-12	0.28	47.4805
MAP	AscAoD	rs112838398	G	C	G	C	-0.3205	0.0223208	0.09186	0.090328	8.145e-09	0.11	33.2401
MAP	AscAoD	rs112849193	TGGATGTG	T	TGGATGTG	T	0.3072	0.00257058	0.7778	0.781433	3.511e-15	0.91	61.9823
MAP	AscAoD	rs112854918	G	C	G	C	0.5975	-0.0359031	0.02284	0.023188	2.483e-08	0.13	31.0661
MAP	AscAoD	rs113356108	CT	C	CT	C	0.2557	0.0196012	0.6058	0.610125	1.492e-14	0.0045	59.104
MAP	AscAoD	rs113563325	A	T	A	T	-0.2783	0.00612853	0.1382	0.14014	5.561e-09	0.78	33.983
MAP	AscAoD	rs11372617	CT	C	CT	C	0.1908	0.00807928	0.3471	0.346455	1.912e-08	0.25	31.6033
MAP	AscAoD	rs11392701	GA	G	GA	G	0.2411	-0.00280235	0.2108	0.207634	2.534e-09	0.85	35.5093
MAP	AscAoD	rs11418872	CT	C	CT	C	0.3348	0.0199884	0.6918	0.691133	3.389e-21	0.016	89.2953
MAP	AscAoD	rs11428568	AC	A	AC	A	-0.1894	0.0130048	0.4271	0.42716	5.998e-09	0.078	33.8369
MAP	AscAoD	rs11429307	GT	G	GT	G	0.2595	-0.0109134	0.1892	0.190686	2.531e-10	0.23	40.0011
MAP	AscAoD	rs114613498	G	A	G	A	0.2343	0.00226662	0.2087	0.205192	9.658e-09	0.83	32.9134
MAP	AscAoD	rs115262049	T	A	T	A	-0.6016	0.0175584	0.08652	0.085481	1.743e-25	0.13	108.86
MAP	AscAoD	rs11556924	T	C	T	C	-0.2972	-0.0063109	0.3782	0.381067	4.693e-19	0.28	79.5587
MAP	AscAoD	rs11608122	T	C	T	C	0.2942	0.00042504	0.258	0.261976	1.696e-15	0.6	63.3609
MAP	AscAoD	rs11636952	C	T	C	T	-0.5634	-0.0128218	0.6762	0.684184	2.386e-58	0.049	259.414
MAP	AscAoD	rs11642954	A	G	A	G	-0.3986	0.00827758	0.1937	0.197538	9.768e-23	0.27	96.293
MAP	AscAoD	rs11650511	T	C	T	C	0.2247	0.000685427	0.4324	0.430873	4.456e-12	0.98	47.9192
MAP	AscAoD	rs11658567	G	A	G	A	-0.188	0.00894887	0.4794	0.478268	5.755e-09	0.33	33.9194
MAP	AscAoD	rs11662176	T	C	T	C	-0.2443	-0.0166027	0.3233	0.323715	1.342e-12	0.01	50.2593
MAP	AscAoD	rs11666569	T	C	T	C	0.245	0.0122129	0.2919	0.293021	3.733e-12	0.081	48.28
MAP	AscAoD	rs11675276	C	T	C	T	-0.2751	-0.00632342	0.2705	0.272833	3.624e-14	0.48	57.3706
MAP	AscAoD	rs11704123	T	C	T	C	-0.438	0.00748385	0.04403	0.043409	2.158e-08	0.32	31.3474
MAP	AscAoD	rs11717851	A	G	A	G	0.2501	0.0124283	0.1606	0.161802	1.155e-08	0.33	32.56
MAP	AscAoD	rs1173727	C	T	C	T	0.6353	0.0303562	0.6004	0.599279	7.309e-84	5.5e-07	376.531
MAP	AscAoD	rs11774829	A	T	A	T	-0.3912	-0.0315428	0.09811	0.09815	9.086e-13	0.0013	51.0167
MAP	AscAoD	rs117777118	A	G	A	G	-0.525	-0.0326613	0.03773	0.038643	8.509e-09	0.1	33.16
MAP	AscAoD	rs11781781	G	A	G	A	-0.2438	-0.0251326	0.6981	0.704333	5.321e-12	0.0012	47.592
MAP	AscAoD	rs118138104	C	T	C	T	-0.4565	-0.0191899	0.04721	0.047996	1.639e-08	0.32	31.8802
MAP	AscAoD	rs1185719	A	G	A	G	0.215	0.00430717	0.6876	0.685405	5.503e-10	0.38	38.5009
MAP	AscAoD	rs11885217	G	A	G	A	0.2002	0.00207006	0.3007	0.295991	1.257e-08	0.72	32.4029
MAP	AscAoD	rs11920280	G	A	G	A	-0.1874	0.00559054	0.4863	0.488669	5.049e-09	0.35	34.1887
MAP	AscAoD	rs11925452	T	C	T	C	-0.2173	-0.00131443	0.2143	0.217425	2.781e-08	0.92	30.8705
MAP	AscAoD	rs11945489	T	C	T	C	-0.2978	0.0021929	0.289	0.289237	5.768e-17	0.83	70.0547
MAP	AscAoD	rs1213404	A	G	A	G	-0.2031	-0.002741	0.4151	0.415435	5.038e-10	0.77	38.6712
MAP	AscAoD	rs12224337	A	G	A	G	0.311	-0.00183934	0.5075	0.50818	2.397e-22	0.92	94.5723
MAP	AscAoD	rs12258967	G	C	G	C	-0.5551	-0.0262007	0.295	0.296092	6.506e-56	3.9e-05	248.125
MAP	AscAoD	rs12402943	A	G	A	G	0.2259	0.00930482	0.214	0.213132	7.307e-09	0.22	33.4307
MAP	AscAoD	rs12411044	A	G	A	G	-0.3732	-0.0113066	0.2073	0.208103	5.883e-21	0.17	88.2361
MAP	AscAoD	rs12509595	C	T	C	T	0.7264	0.0349143	0.2897	0.288624	3.041e-93	1.4e-07	419.637
MAP	AscAoD	rs12535256	C	T	C	T	0.201	-0.00512865	0.4412	0.440107	4.384e-10	0.92	38.9172
MAP	AscAoD	rs12555129	T	G	T	G	-0.2748	-0.000458275	0.1941	0.19326	1.213e-11	0.84	45.9479
MAP	AscAoD	rs12567136	T	C	T	C	-0.7196	-0.0303364	0.1634	0.161373	8.872e-62	0.0007	275.045
MAP	AscAoD	rs12599980	T	C	T	C	-0.2297	-0.0117346	0.4138	0.412831	2.605e-12	0.045	48.9829
MAP	AscAoD	rs12693302	A	G	A	G	-0.3638	-0.00402948	0.6395	0.645473	2.446e-27	0.56	117.302
MAP	AscAoD	rs1275982	T	C	T	C	-0.5832	-0.0134008	0.6065	0.608958	1.916e-69	0.036	310.253
MAP	AscAoD	rs12978472	G	C	G	C	-0.9404	-0.0340585	0.1275	0.126787	2.015e-83	0.0013	374.415
MAP	AscAoD	rs12996348	G	T	G	T	-0.4647	-0.00122848	0.2728	0.270921	5.94e-38	0.78	165.795
MAP	AscAoD	rs13033073	C	T	C	T	-0.1764	-0.00239504	0.4961	0.495614	4.338e-08	0.72	29.9741
MAP	AscAoD	rs13107325	T	C	T	C	-0.7961	0.00413088	0.07199	0.07014	4.788e-37	0.72	161.729
MAP	AscAoD	rs13132319	C	G	C	G	-0.3062	0.00693557	0.2581	0.259335	1.377e-16	0.62	68.339
MAP	AscAoD	rs13163533	G	C	G	C	0.4943	0.00574897	0.07912	0.080754	1.546e-16	0.83	68.1197
MAP	AscAoD	rs13324341	T	C	T	C	0.2596	0.00856672	0.1604	0.162091	3.101e-09	0.15	35.1126
MAP	AscAoD	rs13422268	G	A	G	A	-0.2556	0.00225777	0.4063	0.40785	7.293e-15	0.91	60.5412
MAP	AscAoD	rs1364433	A	T	A	T	-0.2057	-0.0100785	0.7474	0.74682	4.377e-08	0.086	29.9769
MAP	AscAoD	rs139677120	ATCAT	A	ATCAT	A	0.4593	0.0163569	0.08982	0.090103	2.2e-14	0.066	58.3653
MAP	AscAoD	rs140523628	A	G	A	G	-0.5736	0.00915568	0.05567	0.057514	3.298e-16	0.23	66.6124
MAP	AscAoD	rs143148745	AT	A	AT	A	0.2002	0.0133425	0.2904	0.292586	1.638e-08	0.015	31.875
MAP	AscAoD	rs1436138	G	A	G	A	-0.3077	-0.0116357	0.3631	0.36324	4.043e-20	0.081	84.3656
MAP	AscAoD	rs143876369	CTCTG	C	CTCTG	C	-0.3098	-0.00462037	0.6098	0.613662	6.362e-19	0.35	78.9331
MAP	AscAoD	rs145792022	C	T	C	T	0.7768	-0.000796741	0.01582	0.015828	2.917e-09	0.97	35.2159
MAP	AscAoD	rs1465405	G	T	G	T	-0.2351	-0.0127961	0.248	0.249574	2.3e-10	0.072	40.1783
MAP	AscAoD	rs147435051	CAG	C	CAG	C	0.5422	0.00144165	0.09737	0.096577	1.051e-23	0.74	100.742
MAP	AscAoD	rs148728593	ATATATT	A	ATATATT	A	0.2859	0.0085526	0.701	0.702764	3.273e-16	0.31	66.6113
MAP	AscAoD	rs1498785	G	C	G	C	0.2603	0.0170282	0.2079	0.201227	9.867e-11	0.16	41.8439
MAP	AscAoD	rs150713468	CTG	C	CTG	C	0.1819	0.000313631	0.5367	0.537235	3.278e-08	0.54	30.5313
MAP	AscAoD	rs1539624	A	G	A	G	0.2301	-0.00403414	0.5503	0.551546	1.429e-12	0.46	50.1264
MAP	AscAoD	rs1559359	T	C	T	C	-0.1937	0.0062186	0.551	0.548998	2.545e-09	0.28	35.5216
MAP	AscAoD	rs1563000	G	A	G	A	0.377	-0.0315268	0.1213	0.121026	1.96e-14	0.00017	58.5725
MAP	AscAoD	rs1644318	C	T	C	T	0.2562	-0.0384311	0.3877	0.388541	9.204e-15	7.4e-09	60.0555
MAP	AscAoD	rs1652376	T	G	T	G	-0.2072	-0.00589696	0.4693	0.468703	1.202e-10	0.49	41.4579
MAP	AscAoD	rs1657880	T	C	T	C	-0.352	-0.0159765	0.1012	0.099899	5.074e-11	0.12	43.1437
MAP	AscAoD	rs1687318	C	T	C	T	-0.3447	-0.0126897	0.7334	0.734187	2.046e-21	0.051	90.2709
MAP	AscAoD	rs169080	C	T	C	T	-0.2215	0.00895866	0.6392	0.643258	3.873e-11	0.18	43.6917
MAP	AscAoD	rs16998955	T	C	T	C	0.3111	-0.0178157	0.1629	0.163417	8.917e-13	0.034	51.0532
MAP	AscAoD	rs17033685	T	A	T	A	0.4268	-0.00158047	0.06867	0.068703	1.589e-11	0.91	45.4182
MAP	AscAoD	rs17035646	A	G	A	G	0.4936	0.00545007	0.3378	0.336045	3.489e-47	0.42	208.182
MAP	AscAoD	rs17080069	G	A	G	A	-0.8068	-0.0143018	0.07482	0.074861	3.56e-40	0.16	176.028
MAP	AscAoD	rs1757915	A	G	A	G	0.211	-0.0037311	0.3554	0.356541	2.945e-10	0.93	39.6949
MAP	AscAoD	rs17817449	G	T	G	T	0.247	-0.00193426	0.3913	0.388665	5.31e-14	0.85	56.6047
MAP	AscAoD	rs1806920	A	G	A	G	-0.3343	0.0295229	0.5422	0.547792	3.255e-25	6e-06	107.652
MAP	AscAoD	rs1848510	A	G	A	G	0.2324	0.000739551	0.3655	0.364913	3.138e-12	0.84	48.6185
MAP	AscAoD	rs1867624	T	C	T	C	0.2629	0.00466009	0.619	0.619394	1.913e-15	0.52	63.1612
MAP	AscAoD	rs1882961	T	C	T	C	0.2279	0.00739369	0.3023	0.304925	9.213e-11	0.39	41.9898
MAP	AscAoD	rs1887320	A	G	A	G	0.446	0.00741693	0.477	0.476659	8.504e-44	0.12	192.685
MAP	AscAoD	rs1907220	G	A	G	A	-0.2457	-0.0285712	0.6878	0.689781	1.229e-12	0.00038	50.4556
MAP	AscAoD	rs1938598	C	T	C	T	-0.2881	-0.00734936	0.2395	0.238326	1.835e-14	0.18	58.7098
MAP	AscAoD	rs1950491	T	C	T	C	-0.4141	-0.00319518	0.06275	0.064284	4.27e-10	0.55	38.9871
MAP	AscAoD	rs1969684	G	C	G	C	0.2192	0.000895155	0.4182	0.416904	2.002e-11	0.66	44.9626
MAP	AscAoD	rs1978473	A	C	A	C	-0.2626	0.00412888	0.6095	0.610083	1.906e-15	0.81	63.1316
MAP	AscAoD	rs197915	G	A	G	A	0.2491	0.00743756	0.4048	0.401052	3.047e-14	0.38	57.7118
MAP	AscAoD	rs198851	G	T	G	T	-0.5783	0.00423787	0.8532	0.852881	4.615e-37	0.47	161.755
MAP	AscAoD	rs1990658	A	G	A	G	0.4215	0.0134096	0.08571	0.083176	7.955e-13	0.22	51.2982
MAP	AscAoD	rs200034545	G	T	G	T	0.2832	-0.00633159	0.1679	0.168333	1.585e-10	0.35	40.923
MAP	AscAoD	rs2003931	A	G	A	G	-0.1907	0.0195354	0.3517	0.355686	1.654e-08	0.00029	31.87
MAP	AscAoD	rs2009733	G	A	G	A	-0.18	-0.00659963	0.5042	0.503307	1.851e-08	0.35	31.6406
MAP	AscAoD	rs201394026	TGGACAGGCTCCATG	T	TGGACAGGCTCCATG	T	0.4881	0.0143446	0.04032	0.040729	2.024e-08	0.27	31.476
MAP	AscAoD	rs201645053	A	T	A	T	0.3767	-0.00299048	0.1782	0.175808	8.093e-18	0.67	73.9003
MAP	AscAoD	rs204883	A	G	A	G	0.3789	0.0100929	0.3803	0.380997	1.663e-30	0.056	131.752
MAP	AscAoD	rs2078339	G	A	G	A	-0.4053	-0.0367751	0.2757	0.271798	1.683e-29	1.3e-06	127.174
MAP	AscAoD	rs2152951	A	G	A	G	0.2858	0.0203249	0.489	0.488784	6.668e-19	0.00085	78.8774
MAP	AscAoD	rs2163379	C	A	C	A	-0.4709	-0.0369076	0.6231	0.623982	1.014e-44	3.8e-07	196.885
MAP	AscAoD	rs2242338	C	A	C	A	-0.5397	-0.00599642	0.07469	0.074704	1.226e-18	0.73	77.6666
MAP	AscAoD	rs2250377	G	A	G	A	-0.2273	-0.0195308	0.6667	0.667403	2.513e-11	0.014	44.5097
MAP	AscAoD	rs2254626	G	T	G	T	0.2394	-0.0170367	0.8005	0.80151	2.494e-09	0.07	35.5354
MAP	AscAoD	rs2289583	A	C	A	C	0.3078	0.0117089	0.2796	0.278707	8.525e-18	0.23	73.839
MAP	AscAoD	rs2301597	C	T	C	T	-0.3656	0.00323006	0.57	0.572337	2.455e-29	0.27	126.467
MAP	AscAoD	rs2303518	G	T	G	T	0.2526	0.00712374	0.3348	0.335068	1.127e-13	0.26	55.1313
MAP	AscAoD	rs2306526	T	C	T	C	-0.2549	-0.00251708	0.518	0.518469	2.071e-15	0.73	63.0172
MAP	AscAoD	rs2354862	C	A	C	A	-0.2163	-0.00190185	0.3524	0.35369	1.776e-10	0.73	40.6872
MAP	AscAoD	rs2392929	G	T	G	T	0.344	0.00580679	0.1978	0.199075	1.196e-17	0.43	73.1531
MAP	AscAoD	rs2521760	T	C	T	C	-0.2571	-0.010977	0.1411	0.14102	3.089e-08	0.15	30.636
MAP	AscAoD	rs2625252	C	A	C	A	-0.2115	-0.00168098	0.288	0.28789	2.705e-09	0.93	35.3751
MAP	AscAoD	rs263017	G	A	G	A	-0.2467	0.000233354	0.5053	0.506805	1.45e-14	0.84	59.1384
MAP	AscAoD	rs2643826	T	C	T	C	0.3817	0.0147853	0.4577	0.455577	1.024e-31	0.055	137.344
MAP	AscAoD	rs2681492	C	T	C	T	-0.647	0.0363828	0.1745	0.176642	7.05e-53	3.9e-05	234.174
MAP	AscAoD	rs2728559	C	T	C	T	0.269	0.0211011	0.8465	0.849106	1.629e-09	0.053	36.3777
MAP	AscAoD	rs2746187	G	A	G	A	0.2766	-0.00708769	0.1879	0.188518	1.908e-11	0.45	45.0504
MAP	AscAoD	rs2782980	C	T	C	T	0.459	0.0226004	0.7209	0.721117	1.162e-37	0.0015	164.568
MAP	AscAoD	rs2823262	C	T	C	T	0.2066	-0.00319431	0.2992	0.299826	3.678e-09	0.98	34.7841
MAP	AscAoD	rs28575479	T	C	T	C	0.28	0.00489791	0.1727	0.172389	4.868e-11	0.53	43.2216
MAP	AscAoD	rs288173	G	A	G	A	-0.2551	-0.00343291	0.182	0.181372	8.834e-10	0.52	37.5679
MAP	AscAoD	rs2957468	G	A	G	A	-0.1857	-0.00398119	0.6594	0.661466	4.699e-08	0.36	29.8484
MAP	AscAoD	rs2977551	T	C	T	C	0.1907	0.00610075	0.5201	0.519654	2.893e-09	0.36	35.2493
MAP	AscAoD	rs2999159	G	A	G	A	0.468	0.0197529	0.8338	0.835003	1.897e-27	0.053	117.852
MAP	AscAoD	rs3184504	C	T	C	T	-0.6015	-0.0174401	0.535	0.528286	9.034e-76	0.0042	339.395
MAP	AscAoD	rs31864	G	A	G	A	-0.2178	0.0153209	0.4555	0.452855	1.826e-11	0.015	45.1604
MAP	AscAoD	rs34013524	T	A	T	A	-0.1844	-0.00619839	0.4015	0.398471	4.095e-08	0.52	30.1192
MAP	AscAoD	rs34127793	A	G	A	G	0.2035	8.20684e-05	0.3754	0.377502	1.829e-09	0.7	36.1419
MAP	AscAoD	rs34130368	T	G	T	G	-0.4277	0.0161059	0.116	0.116594	1.622e-17	0.067	72.5601
MAP	AscAoD	rs34483452	A	C	A	C	0.3537	0.00670967	0.1385	0.138827	4.221e-14	0.32	57.0456
MAP	AscAoD	rs34522012	CA	C	CA	C	0.2396	0.011226	0.5624	0.562949	2.353e-13	0.11	53.6553
MAP	AscAoD	rs34556682	G	A	G	A	0.3845	0.0102513	0.07843	0.078758	1.313e-10	0.49	41.3004
MAP	AscAoD	rs34570300	T	G	T	G	0.3131	0.029178	0.09356	0.090886	1.469e-08	0.012	32.0913
MAP	AscAoD	rs34727427	C	T	C	T	0.2352	0.00980213	0.3146	0.316419	1.065e-11	0.31	46.2086
MAP	AscAoD	rs34790908	T	C	T	C	0.2911	-0.0104178	0.2645	0.263434	1.665e-15	0.23	63.3975
MAP	AscAoD	rs34848191	T	G	T	G	0.2114	0.0205298	0.5132	0.513508	5.971e-11	0.0015	42.8356
MAP	AscAoD	rs34906157	T	G	T	G	0.1893	0.00723616	0.3962	0.394704	9.771e-09	0.17	32.9059
MAP	AscAoD	rs35317317	A	T	A	T	0.3106	0.0189873	0.3651	0.369421	3.258e-20	0.007	84.8453
MAP	AscAoD	rs35429	G	A	G	A	-0.4861	-0.0044287	0.385	0.387154	4.185e-49	0.43	216.982
MAP	AscAoD	rs35463972	A	G	A	G	0.8307	-0.0481402	0.01762	0.017401	1.36e-11	0.084	45.6862
MAP	AscAoD	rs360137	C	T	C	T	0.3185	0.022214	0.5693	0.57486	9.641e-23	0.00039	96.3362
MAP	AscAoD	rs36054673	T	G	T	G	0.2596	-0.00118057	0.3678	0.369338	7.024e-15	1	60.5923
MAP	AscAoD	rs36092215	A	G	A	G	-0.6598	0.0196128	0.04281	0.039619	8.417e-16	0.25	64.7752
MAP	AscAoD	rs370399	G	A	G	A	-0.2322	-0.0126357	0.7472	0.745807	4.179e-10	0.085	39.0247
MAP	AscAoD	rs371721577	CTCCT	C	CTCCT	C	0.4497	0.0286119	0.04608	0.046516	9.045e-09	0.094	33.0445
MAP	AscAoD	rs372106593	GTA	G	GTA	G	-0.2658	-0.00160334	0.4408	0.450705	4.845e-16	0.93	65.87
MAP	AscAoD	rs373010735	AATTTATAG	A	AATTTATAG	A	-0.4125	-0.0216289	0.8791	0.878635	1.064e-16	0.0046	68.8589
MAP	AscAoD	rs3744009	T	C	T	C	-0.2031	0.00342052	0.2582	0.255403	3.439e-08	0.6	30.4596
MAP	AscAoD	rs3746042	G	A	G	A	-0.3124	-0.0263687	0.2057	0.205697	5.124e-15	0.0017	61.2101
MAP	AscAoD	rs3757394	T	C	T	C	0.3035	0.0101518	0.6256	0.623701	7.537e-20	0.19	83.1669
MAP	AscAoD	rs3783330	T	G	T	G	-0.2312	0.0115144	0.682	0.680965	2.508e-11	0.13	44.5471
MAP	AscAoD	rs3798295	T	C	T	C	0.3144	0.00598284	0.1868	0.185098	2.341e-14	0.57	58.2049
MAP	AscAoD	rs3811632	T	G	T	G	-0.2646	-0.0168895	0.2919	0.293611	5.909e-14	0.1	56.4098
MAP	AscAoD	rs3828591	C	G	C	G	-0.4669	-0.010972	0.3907	0.389485	2.717e-45	0.072	199.454
MAP	AscAoD	rs3836508	TG	T	TG	T	0.276	0.0142495	0.3294	0.323229	9.939e-16	0.021	64.4101
MAP	AscAoD	rs3874658	C	T	C	T	-0.3404	0.00165363	0.1338	0.134279	9.682e-12	0.52	46.386
MAP	AscAoD	rs3918226	T	C	T	C	0.8823	-0.0141371	0.07838	0.07986	1.072e-47	0.052	210.515
MAP	AscAoD	rs419076	C	T	C	T	-0.4452	-0.0248942	0.5286	0.528868	1.253e-43	0.0034	191.875
MAP	AscAoD	rs419473	A	G	A	G	0.2236	0.00367027	0.336	0.339096	9.44e-11	0.37	41.9082
MAP	AscAoD	rs42235	T	C	T	C	-0.2032	0.0238785	0.296	0.29675	8.329e-09	0.0011	33.1922
MAP	AscAoD	rs4335411	A	G	A	G	0.3693	0.0120372	0.7659	0.763711	7.529e-20	0.053	83.1885
MAP	AscAoD	rs4401911	A	G	A	G	-0.1953	-0.00733382	0.3369	0.339294	9.749e-09	0.26	32.8787
MAP	AscAoD	rs4459609	A	C	A	C	-0.2267	0.00270489	0.6216	0.618382	7.688e-12	0.51	46.8231
MAP	AscAoD	rs4460485	A	G	A	G	0.1821	-0.00289946	0.3968	0.395204	2.958e-08	0.74	30.7291
MAP	AscAoD	rs4507656	G	C	G	C	0.2516	-0.000276692	0.2985	0.302435	1.635e-12	0.92	49.8643
MAP	AscAoD	rs4687077	C	T	C	T	-0.2176	0.0039546	0.4717	0.470623	1.597e-11	0.31	45.4132
MAP	AscAoD	rs4714224	C	G	C	G	-0.2095	-0.00725566	0.2734	0.275771	6.376e-09	0.21	33.7346
MAP	AscAoD	rs4752695	C	G	C	G	0.3381	-0.0119142	0.1212	0.119284	5.914e-12	0.31	47.3584
MAP	AscAoD	rs4809370	T	C	T	C	-0.2972	0.00260789	0.3896	0.388704	1.09e-19	0.96	82.4025
MAP	AscAoD	rs4902647	T	C	T	C	-0.1882	0.00621523	0.4637	0.464232	4.594e-09	0.45	34.3525
MAP	AscAoD	rs4907571	C	T	C	T	0.2049	-0.0267212	0.2801	0.281214	8.989e-09	0.00085	33.0343
MAP	AscAoD	rs4908678	C	T	C	T	0.2121	-0.00474322	0.3696	0.366333	2.107e-10	0.33	40.3746
MAP	AscAoD	rs4963121	G	C	G	C	0.1823	0.00420579	0.3966	0.392533	4.804e-08	0.96	29.7907
MAP	AscAoD	rs4984496	G	T	G	T	-0.2319	-0.0132836	0.6759	0.676464	1.635e-11	0.095	45.3393
MAP	AscAoD	rs506981	T	A	T	A	-0.2253	0.0019537	0.383	0.382931	9.286e-12	0.73	46.4707
MAP	AscAoD	rs507666	A	G	A	G	-0.2885	-0.0155683	0.1833	0.182625	3.834e-12	0.024	48.2114
MAP	AscAoD	rs527979842	C	A	C	A	-0.3893	-0.003003	0.05749	0.058738	2.101e-08	0.55	31.4032
MAP	AscAoD	rs536338	G	C	G	C	0.2693	-0.00604387	0.7217	0.720374	5.786e-14	0.42	56.428
MAP	AscAoD	rs541968437	CA	C	CA	C	0.1988	0.0191737	0.3068	0.307781	3.999e-08	0.0076	30.1589
MAP	AscAoD	rs543302184	TA	T	TA	T	-0.5168	0.00232428	0.4173	0.422452	1.232e-55	0.65	246.898
MAP	AscAoD	rs554034334	CA	C	CA	C	0.2041	0.0112572	0.416	0.415667	2.052e-09	0.048	35.9085
MAP	AscAoD	rs556507647	CTT	C	CTT	C	-0.2936	-0.0142681	0.5283	0.527649	8.608e-20	0.026	82.8806
MAP	AscAoD	rs55661135	A	G	A	G	0.1998	-0.0282127	0.4881	0.488197	4.768e-10	7.3e-06	38.7902
MAP	AscAoD	rs55671849	G	A	G	A	-0.2165	-0.00942052	0.2921	0.287857	1.845e-09	0.15	36.1067
MAP	AscAoD	rs55733296	A	G	A	G	0.5525	0.0453867	0.03717	0.037758	9.143e-11	0.00036	42.0026
MAP	AscAoD	rs56158079	TA	T	TA	T	-0.2454	-0.00892204	0.5191	0.522228	1.007e-13	0.27	55.3666
MAP	AscAoD	rs561597834	CA	C	CA	C	0.252	0.00975661	0.4529	0.45627	8.633e-15	0.19	60.1962
MAP	AscAoD	rs56176059	C	T	C	T	-0.2917	-0.00642582	0.2774	0.279163	4.095e-16	0.36	66.2056
MAP	AscAoD	rs56206297	T	G	T	G	0.3202	0.00688257	0.1635	0.1629	1.888e-13	0.49	54.1333
MAP	AscAoD	rs56233017	A	G	A	G	-0.5414	0.0240133	0.04411	0.044766	1.246e-11	0.093	45.9023
MAP	AscAoD	rs56337355	C	T	C	T	-0.2671	-0.00179061	0.1455	0.1477	4.321e-09	0.58	34.4608
MAP	AscAoD	rs56695198	AT	A	AT	A	-0.3616	-0.00468876	0.1024	0.103598	9.919e-12	0.43	46.3384
MAP	AscAoD	rs56770246	TA	T	TA	T	-0.2956	-0.00484932	0.1973	0.198987	1.214e-12	0.78	50.4434
MAP	AscAoD	rs57045702	T	G	T	G	-0.5327	0.00635933	0.03873	0.039515	1.507e-10	0.51	41.0234
MAP	AscAoD	rs574490585	CAAAAAA	C	CAAAAAA	C	0.2178	0.00830971	0.5466	0.54258	1.699e-11	0.15	45.3001
MAP	AscAoD	rs5879021	GC	G	GC	G	-0.2297	-0.00983435	0.5243	0.524369	1.552e-12	0.35	49.983
MAP	AscAoD	rs5884872	AT	A	AT	A	-0.2899	0.00875883	0.1469	0.148292	1.692e-10	0.47	40.7741
MAP	AscAoD	rs59723160	C	T	C	T	0.3201	4.22002e-06	0.1023	0.101461	1.371e-09	0.87	36.7122
MAP	AscAoD	rs59761494	T	C	T	C	-0.2554	-0.0154517	0.3432	0.346877	5.625e-14	0.0067	56.5263
MAP	AscAoD	rs59980837	T	G	T	G	1.222	-0.0220716	0.01884	0.018159	6.981e-25	0.42	106.163
MAP	AscAoD	rs6026728	T	C	T	C	0.7825	0.0326534	0.1068	0.10712	9.121e-51	0.00032	224.541
MAP	AscAoD	rs60394424	A	G	A	G	-0.3353	0.000624877	0.1001	0.096521	3.436e-10	0.95	39.4262
MAP	AscAoD	rs604723	C	T	C	T	0.6775	0.00509207	0.7239	0.724205	5.558e-78	0.75	349.496
MAP	AscAoD	rs606950	A	G	A	G	0.2734	0.0155827	0.6178	0.619472	2.376e-16	0.082	67.2863
MAP	AscAoD	rs6070697	A	G	A	G	-0.2774	0.00189625	0.1815	0.18207	2.697e-11	0.94	44.4018
MAP	AscAoD	rs6130557	C	G	C	G	0.3601	0.0347623	0.1356	0.132776	1.488e-14	0.0003	59.1286
MAP	AscAoD	rs615134	A	T	A	T	-0.4005	-0.0146466	0.1106	0.112256	7.433e-15	0.067	60.477
MAP	AscAoD	rs61894512	T	G	T	G	0.2217	0.0146869	0.2835	0.284619	5.25e-10	0.018	38.5651
MAP	AscAoD	rs61911502	G	A	G	A	0.4098	-0.00290749	0.1203	0.116626	9.332e-17	0.99	69.0955
MAP	AscAoD	rs61926181	A	G	A	G	-0.7496	0.0385987	0.03898	0.038157	5.914e-19	0.0025	79.1061
MAP	AscAoD	rs61948066	T	G	T	G	0.2972	0.0156121	0.1214	0.119104	1.255e-09	0.18	36.8782
MAP	AscAoD	rs62012628	T	C	T	C	-0.225	-0.0329457	0.2881	0.289516	2.816e-10	3.9e-06	39.7886
MAP	AscAoD	rs62229372	T	C	T	C	0.3651	0.0247081	0.1238	0.122862	1.234e-13	0.021	54.9555
MAP	AscAoD	rs622871	G	A	G	A	0.4713	-0.00917567	0.6956	0.692754	5.99e-41	0.37	179.577
MAP	AscAoD	rs62377160	C	T	C	T	0.312	0.0135852	0.1143	0.113997	6.316e-10	0.13	38.2158
MAP	AscAoD	rs62380073	G	A	G	A	-0.2579	0.00755658	0.2965	0.292441	2.563e-13	0.4	53.4981
MAP	AscAoD	rs62420674	G	A	G	A	0.6326	0.0274311	0.02389	0.023554	2.169e-09	0.32	35.8186
MAP	AscAoD	rs62429779	A	G	A	G	0.2938	0.00696739	0.1512	0.151325	5.478e-11	0.53	42.9886
MAP	AscAoD	rs62524579	A	G	A	G	-0.2331	-0.0125127	0.5316	0.532872	4.216e-13	0.051	52.5681
MAP	AscAoD	rs6430085	G	T	G	T	-0.1827	-0.0191811	0.5002	0.502258	1.646e-08	0.00072	31.8757
MAP	AscAoD	rs6439017	C	T	C	T	0.6835	0.0316955	0.9814	0.982368	1.456e-08	0.089	32.1205
MAP	AscAoD	rs6471505	A	G	A	G	0.2601	0.0144385	0.1405	0.141538	1.948e-08	0.05	31.545
MAP	AscAoD	rs6500245	T	G	T	G	-0.2569	-0.00461331	0.6066	0.606471	6.22e-15	0.53	60.8618
MAP	AscAoD	rs6539344	T	G	T	G	0.1844	-0.0186717	0.5775	0.570658	1.891e-08	0.0031	31.6063
MAP	AscAoD	rs6574014	A	G	A	G	0.1819	0.00884051	0.4325	0.432372	1.919e-08	0.21	31.5777
MAP	AscAoD	rs6601800	T	C	T	C	-0.4003	-0.013514	0.08049	0.079961	1.474e-11	0.39	45.5682
MAP	AscAoD	rs66563455	C	T	C	T	-0.3108	-0.0163342	0.1846	0.183304	6.608e-14	0.054	56.1686
MAP	AscAoD	rs6714150	G	A	G	A	-0.1983	0.00219506	0.6305	0.630432	3.161e-09	0.58	35.0812
MAP	AscAoD	rs6735587	G	T	G	T	0.184	0.00884926	0.5139	0.512289	1.152e-08	0.066	32.5721
MAP	AscAoD	rs6737318	G	A	G	A	-0.2191	0.00221778	0.2183	0.220536	1.846e-08	0.63	31.6424
MAP	AscAoD	rs6744420	T	C	T	C	-0.2559	0.00285451	0.3042	0.308455	2.067e-13	0.62	53.9491
MAP	AscAoD	rs6762971	C	G	C	G	-0.1874	-0.00404716	0.3958	0.392175	1.201e-08	0.48	32.4845
MAP	AscAoD	rs67772865	A	T	A	T	0.3704	0.0206749	0.1768	0.175305	1.636e-18	0.019	77.0767
MAP	AscAoD	rs6783335	C	T	C	T	-0.3071	-0.0208072	0.1054	0.106265	4.385e-09	0.023	34.4396
MAP	AscAoD	rs679092	C	G	C	G	0.2576	0.0170447	0.6973	0.70067	1.162e-12	0.065	50.5539
MAP	AscAoD	rs6802275	G	C	G	C	-0.2727	-0.018029	0.4088	0.409583	6.921e-17	0.012	69.6742
MAP	AscAoD	rs684773	C	A	C	A	0.2224	-0.0150178	0.7693	0.77021	4.838e-09	0.051	34.2533
MAP	AscAoD	rs6898449	G	A	G	A	0.3361	0.0254961	0.4184	0.413631	1.499e-24	0.00031	104.553
MAP	AscAoD	rs6958837	C	A	C	A	0.5441	0.0180682	0.8901	0.893394	4.1e-25	0.12	107.163
MAP	AscAoD	rs6986736	A	T	A	T	-0.3764	-0.0324913	0.6373	0.639742	1.824e-29	4.6e-07	127.001
MAP	AscAoD	rs699	G	A	G	A	0.3862	0.0251684	0.4151	0.410916	8.091e-32	9.9e-05	137.795
MAP	AscAoD	rs6990531	G	T	G	T	-0.3499	-0.0163626	0.2509	0.249716	9.923e-21	0.12	87.2008
MAP	AscAoD	rs7042796	G	A	G	A	0.3391	0.0105288	0.8601	0.85777	3.309e-13	0.18	52.9976
MAP	AscAoD	rs7100500	C	A	C	A	0.3323	0.0138679	0.4345	0.430828	1.21e-24	0.048	105.059
MAP	AscAoD	rs7107356	G	A	G	A	0.3847	0.0177606	0.5048	0.505382	3.256e-33	0.014	144.165
MAP	AscAoD	rs71313932	C	G	C	G	0.2076	-0.00592339	0.2818	0.283283	6.851e-09	0.3	33.5708
MAP	AscAoD	rs715300	T	C	T	C	-0.2396	-0.0128917	0.3032	0.302686	6.838e-12	0.31	47.0788
MAP	AscAoD	rs7161323	T	C	T	C	0.2836	0.000686308	0.709	0.711891	1.15e-15	0.42	64.1447
MAP	AscAoD	rs7186298	T	C	T	C	-0.2269	0.00255308	0.4315	0.433991	2.15e-12	0.83	49.3474
MAP	AscAoD	rs72151649	AT	A	AT	A	0.1962	0.00269842	0.4192	0.421037	2.865e-09	0.51	35.2842
MAP	AscAoD	rs72680099	T	C	T	C	-0.3456	0.0237804	0.07554	0.075244	1.425e-08	0.041	32.1514
MAP	AscAoD	rs72812818	C	G	C	G	-0.3113	0.0130046	0.2935	0.299144	1.448e-18	0.049	77.3307
MAP	AscAoD	rs72831343	G	T	G	T	-0.7511	-0.0176157	0.1407	0.142781	3.425e-59	0.09	263.168
MAP	AscAoD	rs72851229	C	G	C	G	-0.2762	-0.00644215	0.1772	0.178445	8.511e-11	0.31	42.1355
MAP	AscAoD	rs72854462	G	A	G	A	0.3201	0.0264791	0.2451	0.249325	1.507e-17	0.00074	72.6694
MAP	AscAoD	rs72915163	T	C	T	C	0.2161	0.0139197	0.2577	0.256315	5.567e-09	0.024	33.9832
MAP	AscAoD	rs72931748	G	A	G	A	-0.3121	0.0927802	0.08887	0.087374	3.412e-08	9.6e-16	30.4487
MAP	AscAoD	rs72941018	A	G	A	G	-0.5343	-0.00944756	0.07382	0.075191	3.042e-18	0.34	75.8475
MAP	AscAoD	rs72957281	C	T	C	T	0.2094	-0.00915978	0.231	0.233527	3.885e-08	0.28	30.2067
MAP	AscAoD	rs72999517	C	A	C	A	-0.3125	-0.00391829	0.2562	0.258565	1.875e-17	0.54	72.3078
MAP	AscAoD	rs7301649	C	T	C	T	-0.3961	0.0206211	0.637	0.628858	2.59e-32	0.0019	140.055
MAP	AscAoD	rs73033340	G	A	G	A	-0.963	0.0283988	0.03039	0.032072	1.483e-24	0.049	104.619
MAP	AscAoD	rs73036519	C	G	C	G	0.2785	0.00621984	0.3004	0.300058	2.716e-15	0.46	62.4566
MAP	AscAoD	rs73046792	A	G	A	G	-0.4381	-0.0228448	0.159	0.160619	2.464e-23	0.011	99.0482
MAP	AscAoD	rs73073686	A	G	A	G	-0.3918	-0.0229627	0.2628	0.263782	3.531e-26	0.004	112.01
MAP	AscAoD	rs7315980	A	G	A	G	0.4342	0.0140187	0.08667	0.083515	4.043e-14	0.38	57.1414
MAP	AscAoD	rs732099	A	C	A	C	-0.3395	-0.0230308	0.1026	0.103281	1.68e-10	0.032	40.8166
MAP	AscAoD	rs73368369	G	C	G	C	0.4415	-0.0376858	0.04754	0.046525	6.047e-09	0.0086	33.8181
MAP	AscAoD	rs73442349	T	C	T	C	-0.6185	-0.0148235	0.04996	0.050613	3.844e-16	0.39	66.3168
MAP	AscAoD	rs73563812	T	G	T	G	-0.3417	-0.0190512	0.2371	0.235884	1.279e-19	0.014	82.1499
MAP	AscAoD	rs74157561	G	A	G	A	0.6589	0.00455397	0.04956	0.049672	1.819e-18	0.73	76.8743
MAP	AscAoD	rs751984	C	T	C	T	-0.6426	-0.0187807	0.1213	0.118446	1.929e-38	0.035	168.12
MAP	AscAoD	rs7520981	C	T	C	T	0.2759	0.0171459	0.3759	0.374924	6.874e-16	0.13	65.1949
MAP	AscAoD	rs7532173	G	A	G	A	0.1981	-0.00641437	0.5686	0.565039	1.169e-09	0.42	37.0169
MAP	AscAoD	rs75337559	A	G	A	G	-0.6466	0.0228047	0.01963	0.019654	2.843e-08	0.31	30.8049
MAP	AscAoD	rs754064	T	C	T	C	-0.4406	-0.000769122	0.1483	0.15083	1.857e-22	0.77	95.0614
MAP	AscAoD	rs75439000	A	G	A	G	0.392	0.0131244	0.1199	0.117802	2.825e-15	0.56	62.3855
MAP	AscAoD	rs7556844	A	C	A	C	-0.2004	-0.00707214	0.3937	0.393387	1.311e-09	0.28	36.7888
MAP	AscAoD	rs7580625	A	G	A	G	0.2764	0.00890779	0.1864	0.181574	2.576e-11	0.27	44.4874
MAP	AscAoD	rs75811347	A	G	A	G	-0.3539	-0.0246977	0.08679	0.085399	4.734e-10	0.035	38.7798
MAP	AscAoD	rs7591705	G	A	G	A	-0.182	-0.00163661	0.5181	0.51875	1.562e-08	0.83	31.9868
MAP	AscAoD	rs76452347	T	C	T	C	-0.3552	-0.0145214	0.1995	0.202204	2.029e-17	0.12	72.1058
MAP	AscAoD	rs76627963	G	T	G	T	0.3065	0.0134152	0.2677	0.265728	2.466e-17	0.067	71.7272
MAP	AscAoD	rs76662479	T	C	T	C	-0.5692	-0.00537904	0.03848	0.039396	9.701e-12	0.76	46.3794
MAP	AscAoD	rs76824778	C	T	C	T	0.6822	0.0342295	0.03319	0.033616	4.053e-14	0.15	57.1512
MAP	AscAoD	rs76902898	GGCT	G	GGCT	G	0.2285	0.00325896	0.7656	0.767041	2.04e-09	0.87	35.9308
MAP	AscAoD	rs7701003	G	A	G	A	-0.3892	-0.016473	0.3722	0.371681	9e-32	0.0079	137.592
MAP	AscAoD	rs77362317	G	T	G	T	0.3914	0.0183025	0.05914	0.058658	1.188e-08	0.21	32.5058
MAP	AscAoD	rs7764523	A	G	A	G	0.2867	0.005381	0.328	0.325326	6.346e-17	0.39	69.8255
MAP	AscAoD	rs77753189	T	C	T	C	-0.3519	-0.000369483	0.07227	0.075035	1.638e-08	0.79	31.8848
MAP	AscAoD	rs77924615	A	G	A	G	-0.5008	-0.0132632	0.1951	0.193821	1.854e-34	0.068	149.854
MAP	AscAoD	rs77997837	T	C	T	C	-0.3	-0.00439722	0.2205	0.222127	9.09e-15	0.4	60.0925
MAP	AscAoD	rs78107596	G	C	G	C	0.2255	0.00204167	0.2329	0.234784	4.591e-09	0.71	34.3596
MAP	AscAoD	rs78130910	T	C	T	C	0.4933	0.0165394	0.07476	0.074735	7.246e-16	0.047	65.0773
MAP	AscAoD	rs7864633	G	A	G	A	-0.1897	-0.00493388	0.3818	0.380113	1.212e-08	0.37	32.4524
MAP	AscAoD	rs78786701	C	G	C	G	0.4045	0.0140047	0.05624	0.055946	1.775e-08	0.33	31.7298
MAP	AscAoD	rs7938342	A	T	A	T	0.5048	0.00787775	0.5819	0.580514	4.657e-54	0.42	239.628
MAP	AscAoD	rs7990017	T	C	T	C	0.186	0.00217005	0.4678	0.4653	1.332e-08	0.86	32.2752
MAP	AscAoD	rs80045342	A	G	A	G	-0.4347	-0.0183309	0.07149	0.071613	5.083e-12	0.39	47.6554
MAP	AscAoD	rs80226362	T	G	T	G	0.2901	0.00243865	0.1823	0.181139	2.847e-12	0.8	48.7946
MAP	AscAoD	rs8037837	A	G	A	G	0.3118	-0.00721897	0.466	0.465179	3.288e-22	0.27	93.9399
MAP	AscAoD	rs8079766	T	C	T	C	0.2262	0.018575	0.3939	0.393644	5.57e-12	0.0039	47.4726
MAP	AscAoD	rs904475	A	G	A	G	0.231	-0.00356631	0.6231	0.621996	2.989e-12	0.58	48.7044
MAP	AscAoD	rs9267893	T	A	T	A	-0.2683	-0.0105037	0.2106	0.211196	1.867e-11	0.14	45.1032
MAP	AscAoD	rs9373363	G	A	G	A	-0.2436	-0.00794613	0.2538	0.255774	5.993e-11	0.62	42.8353
MAP	AscAoD	rs9376273	A	G	A	G	0.2284	-0.000618148	0.3636	0.362716	1.266e-11	0.76	45.8793
MAP	AscAoD	rs9382205	A	G	A	G	-0.2028	-0.0130336	0.2685	0.266853	4.98e-08	0.059	29.7361
MAP	AscAoD	rs954768	T	G	T	G	0.2255	0.00353256	0.2576	0.255129	7.248e-10	0.83	37.9397
MAP	AscAoD	rs9547992	T	C	T	C	0.2097	-0.00477147	0.245	0.24378	2.144e-08	0.5	31.3708
MAP	AscAoD	rs9559749	A	G	A	G	0.2485	-0.00296067	0.2199	0.224556	1.899e-10	0.76	40.579
MAP	AscAoD	rs9590404	C	G	C	G	0.3349	-0.0156467	0.2418	0.23739	5.678e-19	0.024	79.1646
MAP	AscAoD	rs9636202	A	G	A	G	-0.3314	0.00906088	0.2683	0.272116	8.723e-20	0.12	82.89
MAP	AscAoD	rs978225	G	A	G	A	0.2163	0.0132069	0.6401	0.640355	1.165e-10	0.063	41.5403
MAP	AscAoD	rs9844972	C	G	C	G	0.4603	-0.000529881	0.06873	0.069946	1.221e-12	0.9	50.4582
MAP	AscAoD	rs9926609	C	A	C	A	-0.2017	-0.0203967	0.7334	0.732783	3.331e-08	0.0075	30.5035
MAP	AscAoD	rs9957388	C	G	C	G	-0.191	0.00403986	0.3251	0.326042	2.63e-08	0.52	30.9542
SBP	AscAoD	rs10048404	T	C	T	C	-0.4167	-0.00708671	0.3624	0.364191	3.088e-17	0.52	71.2683
SBP	AscAoD	rs10069690	T	C	T	C	0.3495	0.0141315	0.263	0.258167	9.218e-11	0.13	41.9829
SBP	AscAoD	rs10134101	G	A	G	A	-0.6724	0.00465237	0.0397	0.038598	2.762e-08	0.69	30.8805
SBP	AscAoD	rs10147464	T	A	T	A	0.356	0.00911794	0.3767	0.376156	3.542e-13	0.16	52.8926
SBP	AscAoD	rs10188605	G	A	G	A	0.2754	0.0119536	0.3586	0.356106	2.548e-08	0.054	31.0167
SBP	AscAoD	rs10244142	T	C	T	C	0.2905	0.00104161	0.314	0.311334	1.633e-08	0.91	31.8926
SBP	AscAoD	rs10263707	G	T	G	T	0.4407	0.00775393	0.3017	0.303946	2.317e-17	0.14	71.8533
SBP	AscAoD	rs10282122	T	C	T	C	-0.492	-0.00665026	0.6694	0.667871	1.943e-22	0.15	94.993
SBP	AscAoD	rs10420549	T	C	T	C	-0.2935	0.00559754	0.5673	0.565263	8.933e-10	0.59	37.5601
SBP	AscAoD	rs1044822	T	C	T	C	-0.3692	-0.0192138	0.1513	0.150624	2.678e-08	0.074	30.9256
SBP	AscAoD	rs10463351	G	A	G	A	0.3399	-0.00150464	0.8134	0.811717	3.105e-08	0.81	30.6354
SBP	AscAoD	rs10493818	T	C	T	C	0.5352	-0.00607206	0.3756	0.376656	1.938e-27	0.45	117.805
SBP	AscAoD	rs10750441	T	C	T	C	0.3241	0.0117174	0.6717	0.66814	1.424e-10	0.06	41.1395
SBP	AscAoD	rs10761530	C	T	C	T	-0.2714	-0.00881434	0.5042	0.502152	1.004e-08	0.21	32.8256
SBP	AscAoD	rs10798788	A	C	A	C	-0.286	-0.00425543	0.4632	0.46508	1.797e-09	0.86	36.1769
SBP	AscAoD	rs10804330	C	T	C	T	-0.281	-0.0101755	0.4257	0.43035	6.601e-09	0.31	33.6515
SBP	AscAoD	rs10818962	G	C	G	C	-0.2834	0.0107458	0.3864	0.382766	6.803e-09	0.13	33.5878
SBP	AscAoD	rs10832586	C	A	C	A	0.6223	0.0272882	0.2025	0.197981	5.373e-26	0.00023	111.211
SBP	AscAoD	rs10977670	C	A	C	A	-0.3282	-0.00172029	0.6397	0.644062	3.899e-11	0.88	43.6605
SBP	AscAoD	rs10980408	C	T	C	T	1.11	-0.0126518	0.03635	0.03604	2.903e-18	0.24	76.0307
SBP	AscAoD	rs11000752	G	T	G	T	0.4217	0.0161048	0.1324	0.132732	1.535e-09	0.055	36.4794
SBP	AscAoD	rs11052032	C	T	C	T	0.2701	0.0106487	0.398	0.394086	2.977e-08	0.12	30.7225
SBP	AscAoD	rs1109645	A	G	A	G	0.3114	-0.00314415	0.6932	0.695122	1.51e-09	0.87	36.533
SBP	AscAoD	rs11125768	C	T	C	T	-0.3569	-0.015378	0.6	0.602895	2.041e-13	0.11	53.9732
SBP	AscAoD	rs11138431	G	A	G	A	0.4103	-0.00324911	0.1266	0.129398	1.748e-08	0.47	31.7556
SBP	AscAoD	rs11145807	G	A	G	A	-0.3193	-0.00750797	0.584	0.587219	5.059e-11	0.19	43.1466
SBP	AscAoD	rs11160546	T	C	T	C	0.288	-0.0205846	0.6633	0.664206	1.145e-08	0.0028	32.5755
SBP	AscAoD	rs111699248	CA	C	CA	C	0.4817	0.0013377	0.2613	0.259794	4.449e-18	0.43	75.1132
SBP	AscAoD	rs111836980	C	A	C	A	-0.436	0.0714558	0.1626	0.15951	1.761e-11	2e-15	45.2294
SBP	AscAoD	rs11191559	T	C	T	C	-1.276	0.0201539	0.08038	0.080104	3.728e-49	0.11	217.203
SBP	AscAoD	rs11207420	A	G	A	G	-0.4382	0.0423831	0.27	0.270028	3.106e-16	1.4e-09	66.7371
SBP	AscAoD	rs112092329	A	G	A	G	-0.5453	-0.0192771	0.1149	0.115089	2.762e-13	0.069	53.3738
SBP	AscAoD	rs112170397	G	T	G	T	0.61	-0.0119088	0.05768	0.058574	2.349e-09	0.62	35.6951
SBP	AscAoD	rs112204826	T	C	T	C	0.8768	0.0233435	0.03733	0.037874	2.571e-12	0.17	48.9665
SBP	AscAoD	rs11222084	T	A	T	A	0.4634	-0.0393344	0.3655	0.362756	5.346e-21	6.6e-09	88.3882
SBP	AscAoD	rs112352251	TTTTTG	T	TTTTTG	T	-0.3408	0.00161866	0.5228	0.521081	6.873e-13	0.91	51.5854
SBP	AscAoD	rs11240656	A	G	A	G	0.3151	-0.00373198	0.4633	0.465194	4.188e-11	0.28	43.5279
SBP	AscAoD	rs112492	G	A	G	A	-0.3341	-0.0153651	0.2578	0.254561	6.329e-10	0.096	38.2228
SBP	AscAoD	rs11249244	A	G	A	G	0.3231	0.0110195	0.6139	0.618465	7.966e-11	0.28	42.2801
SBP	AscAoD	rs112668446	A	G	A	G	-0.5232	0.0143061	0.07741	0.07897	5.893e-09	0.33	33.8701
SBP	AscAoD	rs112849193	TGGATGTG	T	TGGATGTG	T	0.5054	0.00257058	0.7778	0.781433	1.714e-18	0.91	76.9884
SBP	AscAoD	rs112854918	G	C	G	C	1.083	-0.0359031	0.02284	0.023188	7.567e-12	0.13	46.8053
SBP	AscAoD	rs113356108	CT	C	CT	C	0.3248	0.0196012	0.6058	0.610125	3.747e-11	0.0045	43.7413
SBP	AscAoD	rs113563325	A	T	A	T	-0.4229	0.00612853	0.1382	0.14014	2.015e-09	0.78	35.9524
SBP	AscAoD	rs11384640	TA	T	TA	T	0.4722	-0.0107368	0.8751	0.876501	6.583e-10	0.52	38.1303
SBP	AscAoD	rs11394091	CA	C	CA	C	0.3231	0.000335775	0.5011	0.502659	9.273e-12	0.95	46.4837
SBP	AscAoD	rs11418872	CT	C	CT	C	0.5758	0.0199884	0.6918	0.691133	3.597e-28	0.016	121.118
SBP	AscAoD	rs11429307	GT	G	GT	G	0.4436	-0.0109134	0.1892	0.190686	2.463e-13	0.23	53.5843
SBP	AscAoD	rs115262049	T	A	T	A	-0.838	0.0175584	0.08652	0.085481	8.098e-23	0.13	96.6952
SBP	AscAoD	rs11556924	T	C	T	C	-0.2959	-0.0063109	0.3782	0.381067	1.868e-09	0.28	36.0975
SBP	AscAoD	rs11608122	T	C	T	C	0.3862	0.00042504	0.258	0.261976	1.492e-12	0.6	50.0493
SBP	AscAoD	rs11636952	C	T	C	T	-0.664	-0.0128218	0.6762	0.684184	8.504e-38	0.049	165.143
SBP	AscAoD	rs11640964	A	G	A	G	0.2984	0.0107279	0.6338	0.635187	1.219e-09	0.29	36.9347
SBP	AscAoD	rs11642954	A	G	A	G	-0.6341	0.00827758	0.1937	0.197538	4.047e-26	0.27	111.764
SBP	AscAoD	rs11650511	T	C	T	C	0.44	0.000685427	0.4324	0.430873	4.368e-20	0.98	84.2734
SBP	AscAoD	rs11658567	G	A	G	A	-0.3055	0.00894887	0.4794	0.478268	1.448e-10	0.33	41.0879
SBP	AscAoD	rs11662176	T	C	T	C	-0.3085	-0.0166027	0.3233	0.323715	1.335e-09	0.01	36.749
SBP	AscAoD	rs11666569	T	C	T	C	0.3297	0.0122129	0.2919	0.293021	2.385e-10	0.081	40.1233
SBP	AscAoD	rs11675276	C	T	C	T	-0.3578	-0.00632342	0.2705	0.272833	2.644e-11	0.48	44.4279
SBP	AscAoD	rs11689667	C	T	C	T	-0.3068	-0.00516042	0.4479	0.450653	1.639e-10	0.49	40.8534
SBP	AscAoD	rs117085524	C	G	C	G	-0.9982	-0.0193647	0.01991	0.020087	5.297e-09	0.28	34.0756
SBP	AscAoD	rs1173727	C	T	C	T	0.967	0.0303562	0.6004	0.599279	5.916e-89	5.5e-07	399.835
SBP	AscAoD	rs11774829	A	T	A	T	-0.572	-0.0315428	0.09811	0.09815	1.601e-12	0.0013	49.9296
SBP	AscAoD	rs11781781	G	A	G	A	-0.2963	-0.0251326	0.6981	0.704333	1.362e-08	0.0012	32.2445
SBP	AscAoD	rs118138104	C	T	C	T	-0.7546	-0.0191899	0.04721	0.047996	2.705e-10	0.32	39.8747
SBP	AscAoD	rs11850310	G	A	G	A	-0.3994	-0.0114999	0.1228	0.12098	2.934e-08	0.12	30.7546
SBP	AscAoD	rs1185719	A	G	A	G	0.2921	0.00430717	0.6876	0.685405	1.134e-08	0.38	32.6116
SBP	AscAoD	rs11945489	T	C	T	C	-0.3542	0.0021929	0.289	0.289237	1.571e-11	0.83	45.4482
SBP	AscAoD	rs12050260	C	T	C	T	-0.3049	-0.0133752	0.6404	0.643223	1.091e-09	0.061	37.141
SBP	AscAoD	rs1213404	A	G	A	G	-0.2788	-0.002741	0.4151	0.415435	7.405e-09	0.77	33.4296
SBP	AscAoD	rs12224337	A	G	A	G	0.5143	-0.00183934	0.5075	0.50818	1.266e-27	0.92	118.626
SBP	AscAoD	rs12258967	G	C	G	C	-0.8164	-0.0262007	0.295	0.296092	1.873e-55	3.9e-05	246.111
SBP	AscAoD	rs12262629	A	G	A	G	-0.3134	-0.0075544	0.3421	0.34392	3.884e-10	0.48	39.1624
SBP	AscAoD	rs12363718	T	G	T	G	-0.4282	0.0135686	0.1138	0.112864	1.071e-08	0.13	32.701
SBP	AscAoD	rs12376148	C	T	C	T	0.3347	-0.00704168	0.1955	0.192549	1.942e-08	0.49	31.5475
SBP	AscAoD	rs12411044	A	G	A	G	-0.5423	-0.0113066	0.2073	0.208103	2.523e-20	0.17	85.3208
SBP	AscAoD	rs1250259	A	T	A	T	-0.48	0.0052292	0.7364	0.736444	6.403e-19	0.67	78.9246
SBP	AscAoD	rs12509595	C	T	C	T	1.032	0.0349143	0.2897	0.288624	2.526e-86	1.4e-07	388.028
SBP	AscAoD	rs12535256	C	T	C	T	0.2834	-0.00512865	0.4412	0.440107	2.559e-09	0.92	35.4922
SBP	AscAoD	rs12555129	T	G	T	G	-0.3493	-0.000458275	0.1941	0.19326	5.344e-09	0.84	34.0619
SBP	AscAoD	rs12567136	T	C	T	C	-1.057	-0.0303364	0.1634	0.161373	4.054e-61	0.0007	272.17
SBP	AscAoD	rs12693302	A	G	A	G	-0.3312	-0.00402948	0.6395	0.645473	2.413e-11	0.56	44.5879
SBP	AscAoD	rs12731646	T	C	T	C	-0.2681	-6.91748e-05	0.4005	0.403624	3.821e-08	0.83	30.2444
SBP	AscAoD	rs1275982	T	C	T	C	-0.8364	-0.0134008	0.6065	0.608958	1.426e-65	0.036	292.557
SBP	AscAoD	rs12789897	A	T	A	T	-0.3362	-0.00336542	0.1962	0.198452	1.725e-08	0.46	31.7882
SBP	AscAoD	rs12978472	G	C	G	C	-1.366	-0.0340585	0.1275	0.126787	1.051e-80	0.0013	361.953
SBP	AscAoD	rs12996348	G	T	G	T	-0.7174	-0.00122848	0.2728	0.270921	2.54e-41	0.78	181.299
SBP	AscAoD	rs13033073	C	T	C	T	-0.261	-0.00239504	0.4961	0.495614	4.102e-08	0.72	30.0907
SBP	AscAoD	rs13107325	T	C	T	C	-0.9208	0.00413088	0.07199	0.07014	2.554e-23	0.72	98.9869
SBP	AscAoD	rs13132319	C	G	C	G	-0.3897	0.00693557	0.2581	0.259335	1.049e-12	0.62	50.7559
SBP	AscAoD	rs13163533	G	C	G	C	0.6088	0.00574897	0.07912	0.080754	5.845e-12	0.83	47.3755
SBP	AscAoD	rs13219476	G	T	G	T	0.5481	-0.0654417	0.108	0.106048	7.111e-13	9.3e-10	51.5214
SBP	AscAoD	rs13324341	T	C	T	C	0.3574	0.00856672	0.1604	0.162091	3.345e-08	0.15	30.5047
SBP	AscAoD	rs13422268	G	A	G	A	-0.3389	0.00225777	0.4063	0.40785	2.849e-12	0.91	48.7867
SBP	AscAoD	rs1364433	A	T	A	T	-0.3229	-0.0100785	0.7474	0.74682	5.852e-09	0.086	33.8737
SBP	AscAoD	rs139677120	ATCAT	A	ATCAT	A	0.7192	0.0163569	0.08982	0.090103	5.591e-16	0.066	65.5806
SBP	AscAoD	rs140523628	A	G	A	G	-0.7618	0.00915568	0.05567	0.057514	2.218e-13	0.23	53.759
SBP	AscAoD	rs141673444	T	C	T	C	0.4208	-0.000746353	0.1343	0.132991	1.351e-09	0.73	36.7436
SBP	AscAoD	rs143148745	AT	A	AT	A	0.309	0.0133425	0.2904	0.292586	3.602e-09	0.015	34.8271
SBP	AscAoD	rs1436138	G	A	G	A	-0.422	-0.0116357	0.3631	0.36324	1.427e-17	0.081	72.827
SBP	AscAoD	rs143876369	CTCTG	C	CTCTG	C	-0.4497	-0.00462037	0.6098	0.613662	2.461e-18	0.35	76.2781
SBP	AscAoD	rs1463837	C	T	C	T	-0.3384	0.0045517	0.3094	0.311889	5.65e-11	0.6	42.926
SBP	AscAoD	rs1465405	G	T	G	T	-0.3214	-0.0127961	0.248	0.249574	4.371e-09	0.072	34.4607
SBP	AscAoD	rs147435051	CAG	C	CAG	C	0.6431	0.00144165	0.09737	0.096577	7.517e-16	0.74	64.9947
SBP	AscAoD	rs148728593	ATATATT	A	ATATATT	A	0.3386	0.0085526	0.701	0.702764	5.797e-11	0.31	42.877
SBP	AscAoD	rs1498785	G	C	G	C	0.3587	0.0170282	0.2079	0.201227	1.565e-09	0.16	36.4539
SBP	AscAoD	rs150713468	CTG	C	CTG	C	0.2951	0.000313631	0.5367	0.537235	1.286e-09	0.54	36.8391
SBP	AscAoD	rs1539624	A	G	A	G	0.2663	-0.00403414	0.5503	0.551546	2.859e-08	0.46	30.7922
SBP	AscAoD	rs1555096	G	A	G	A	0.4681	-0.0426791	0.139	0.1386	7.126e-12	5e-06	46.9854
SBP	AscAoD	rs1563000	G	A	G	A	0.6668	-0.0315268	0.1213	0.121026	4.855e-20	0.00017	84.032
SBP	AscAoD	rs1644318	C	T	C	T	0.4733	-0.0384311	0.3877	0.388541	3.076e-22	7.4e-09	94.0276
SBP	AscAoD	rs1657880	T	C	T	C	-0.466	-0.0159765	0.1012	0.099899	3.93e-09	0.12	34.6633
SBP	AscAoD	rs1687318	C	T	C	T	-0.4564	-0.0126897	0.7334	0.734187	1.617e-17	0.051	72.5581
SBP	AscAoD	rs169080	C	T	C	T	-0.3665	0.00895866	0.6392	0.643258	1.303e-13	0.18	54.8641
SBP	AscAoD	rs16998955	T	C	T	C	0.621	-0.0178157	0.1629	0.163417	4.66e-22	0.034	93.2161
SBP	AscAoD	rs17033685	T	A	T	A	0.6007	-0.00158047	0.06867	0.068703	1.282e-10	0.91	41.3285
SBP	AscAoD	rs17035646	A	G	A	G	0.7144	0.00545007	0.3378	0.336045	2.205e-45	0.42	199.887
SBP	AscAoD	rs17080069	G	A	G	A	-1.182	-0.0143018	0.07482	0.074861	1.307e-39	0.16	173.601
SBP	AscAoD	rs17361679	C	T	C	T	-0.4708	-0.00354041	0.09854	0.09923	5.901e-09	0.72	33.8753
SBP	AscAoD	rs1757915	A	G	A	G	0.4523	-0.0037311	0.3554	0.356541	5.848e-20	0.93	83.6605
SBP	AscAoD	rs17817449	G	T	G	T	0.3658	-0.00193426	0.3913	0.388665	4.445e-14	0.85	56.9562
SBP	AscAoD	rs17878615	C	T	C	T	0.3714	0.0103929	0.1575	0.158752	1.106e-08	0.084	32.638
SBP	AscAoD	rs1806920	A	G	A	G	-0.552	0.0295229	0.5422	0.547792	4.049e-31	6e-06	134.595
SBP	AscAoD	rs1848510	A	G	A	G	0.3081	0.000739551	0.3655	0.364913	3.836e-10	0.84	39.1832
SBP	AscAoD	rs1867624	T	C	T	C	0.4124	0.00466009	0.619	0.619394	3.155e-17	0.52	71.2411
SBP	AscAoD	rs1882961	T	C	T	C	0.3644	0.00739369	0.3023	0.304925	2.332e-12	0.39	49.1834
SBP	AscAoD	rs1887320	A	G	A	G	0.5664	0.00741693	0.477	0.476659	7.482e-33	0.12	142.547
SBP	AscAoD	rs1907220	G	A	G	A	-0.4121	-0.0285712	0.6878	0.689781	7.173e-16	0.00038	65.0884
SBP	AscAoD	rs1938598	C	T	C	T	-0.4712	-0.00734936	0.2395	0.238326	2.161e-17	0.18	72.0038
SBP	AscAoD	rs1950491	T	C	T	C	-0.5531	-0.00319518	0.06275	0.064284	1.608e-08	0.55	31.9185
SBP	AscAoD	rs1969684	G	C	G	C	0.3329	0.000895155	0.4182	0.416904	5.395e-12	0.66	47.5437
SBP	AscAoD	rs1978473	A	C	A	C	-0.3875	0.00412888	0.6095	0.610083	2.027e-15	0.81	63.0527
SBP	AscAoD	rs197915	G	A	G	A	0.4503	0.00743756	0.4048	0.401052	1.416e-20	0.38	86.4877
SBP	AscAoD	rs1979974	G	A	G	A	-0.2933	0.0336477	0.4732	0.474875	6.496e-10	1.5e-07	38.1595
SBP	AscAoD	rs198851	G	T	G	T	-0.6962	0.00423787	0.8532	0.852881	3.817e-25	0.47	107.332
SBP	AscAoD	rs200034545	G	T	G	T	0.4004	-0.00633159	0.1679	0.168333	9.102e-10	0.35	37.5173
SBP	AscAoD	rs2003931	A	G	A	G	-0.3174	0.0195354	0.3517	0.355686	1.987e-10	0.00029	40.4912
SBP	AscAoD	rs201394026	TGGACAGGCTCCATG	T	TGGACAGGCTCCATG	T	0.7971	0.0143446	0.04032	0.040729	5.711e-10	0.27	38.4188
SBP	AscAoD	rs2015637	C	T	C	T	-0.4711	0.0784889	0.1009	0.098388	2.068e-09	2.9e-12	35.9146
SBP	AscAoD	rs201645053	A	T	A	T	0.4949	-0.00299048	0.1782	0.175808	1.964e-14	0.67	58.5819
SBP	AscAoD	rs204883	A	G	A	G	0.5692	0.0100929	0.3803	0.380997	1.626e-31	0.056	136.383
SBP	AscAoD	rs2078339	G	A	G	A	-0.3455	-0.0367751	0.2757	0.271798	7.383e-11	1.3e-06	42.4156
SBP	AscAoD	rs2107595	A	G	A	G	0.6897	-0.000311543	0.1567	0.156166	3.569e-26	0.91	112.002
SBP	AscAoD	rs2152951	A	G	A	G	0.3806	0.0203249	0.489	0.488784	1.155e-15	0.00085	64.1212
SBP	AscAoD	rs2156774	A	C	A	C	-0.363	0.00799389	0.1802	0.181092	6.406e-09	0.14	33.7005
SBP	AscAoD	rs2163379	C	A	C	A	-0.6388	-0.0369076	0.6231	0.623982	5.383e-38	3.8e-07	166.07
SBP	AscAoD	rs2206815	A	C	A	C	-0.4911	0.0190607	0.5065	0.502589	6.975e-25	0.00094	106.133
SBP	AscAoD	rs2242338	C	A	C	A	-0.7677	-0.00599642	0.07469	0.074704	1.926e-17	0.73	72.2302
SBP	AscAoD	rs2251643	C	A	C	A	0.2808	-0.00322743	0.6446	0.64566	1.774e-08	0.59	31.7295
SBP	AscAoD	rs2279990	G	A	G	A	-0.2873	0.00234137	0.4604	0.457837	2.546e-09	0.74	35.4991
SBP	AscAoD	rs2289125	C	A	C	A	0.3328	-0.014056	0.7751	0.780118	8.7e-09	0.17	33.1177
SBP	AscAoD	rs2289583	A	C	A	C	0.3645	0.0117089	0.2796	0.278707	5.677e-12	0.23	47.4412
SBP	AscAoD	rs2301597	C	T	C	T	-0.5684	0.00323006	0.57	0.572337	2.391e-32	0.27	140.225
SBP	AscAoD	rs2303518	G	T	G	T	0.2907	0.00712374	0.3348	0.335068	7.199e-09	0.26	33.4804
SBP	AscAoD	rs2306526	T	C	T	C	-0.3787	-0.00251708	0.518	0.518469	1.382e-15	0.73	63.8044
SBP	AscAoD	rs2354862	C	A	C	A	-0.3396	-0.00190185	0.3524	0.35369	1.239e-11	0.73	45.9106
SBP	AscAoD	rs2392929	G	T	G	T	1.169	0.00580679	0.1978	0.199075	4.019e-86	0.43	387.177
SBP	AscAoD	rs2498323	A	G	A	G	0.5263	-0.0216987	0.09857	0.098077	3.737e-11	0.05	43.738
SBP	AscAoD	rs2521760	T	C	T	C	-0.4344	-0.010977	0.1411	0.14102	2.398e-10	0.15	40.1105
SBP	AscAoD	rs2596121	A	G	A	G	-0.3372	-0.00960183	0.4184	0.417103	3.079e-12	0.18	48.6387
SBP	AscAoD	rs2625252	C	A	C	A	-0.3065	-0.00168098	0.288	0.28789	5.35e-09	0.93	34.0574
SBP	AscAoD	rs263017	G	A	G	A	-0.3494	0.000233354	0.5053	0.506805	1.616e-13	0.84	54.428
SBP	AscAoD	rs2643826	T	C	T	C	0.6591	0.0147853	0.4577	0.455577	1.089e-42	0.055	187.608
SBP	AscAoD	rs267538	C	A	C	A	-0.2838	0.00245289	0.603	0.602016	5.122e-09	0.94	34.142
SBP	AscAoD	rs2681492	C	T	C	T	-1.064	0.0363828	0.1745	0.176642	3.95e-65	3.9e-05	290.653
SBP	AscAoD	rs2746187	G	A	G	A	0.4106	-0.00708769	0.1879	0.188518	1.507e-11	0.45	45.532
SBP	AscAoD	rs2782980	C	T	C	T	0.5801	0.0226004	0.7209	0.721117	4.773e-28	0.0015	120.571
SBP	AscAoD	rs2823262	C	T	C	T	0.3246	-0.00319431	0.2992	0.299826	3.502e-10	0.98	39.359
SBP	AscAoD	rs28575479	T	C	T	C	0.3662	0.00489791	0.1727	0.172389	5.784e-09	0.53	33.9058
SBP	AscAoD	rs2874670	A	G	A	G	-0.2708	-0.00515541	0.4611	0.455673	1.566e-08	0.51	31.9748
SBP	AscAoD	rs288173	G	A	G	A	-0.3765	-0.00343291	0.182	0.181372	8.749e-10	0.52	37.5882
SBP	AscAoD	rs2957468	G	A	G	A	-0.2829	-0.00398119	0.6594	0.661466	1.747e-08	0.36	31.7584
SBP	AscAoD	rs2978456	C	T	C	T	0.3244	-0.00286193	0.449	0.449243	9.237e-12	0.43	46.485
SBP	AscAoD	rs2999159	G	A	G	A	0.5647	0.0197529	0.8338	0.835003	7.544e-19	0.053	78.6128
SBP	AscAoD	rs3000286	C	T	C	T	-0.3253	0.00879833	0.6054	0.600276	7.554e-11	0.18	42.3789
SBP	AscAoD	rs3012027	A	G	A	G	-0.3976	-0.0110794	0.4462	0.453496	1.471e-16	0.22	68.2151
SBP	AscAoD	rs307350	A	G	A	G	0.5791	0.0186065	0.929	0.930708	3.024e-10	0.2	39.656
SBP	AscAoD	rs3134099	A	G	A	G	-0.3034	0.0037863	0.61	0.606972	4.145e-10	0.61	39.0368
SBP	AscAoD	rs3184504	C	T	C	T	-0.6289	-0.0174401	0.535	0.528286	8.314e-39	0.0042	169.75
SBP	AscAoD	rs31864	G	A	G	A	-0.4603	0.0153209	0.4555	0.452855	6.858e-22	0.015	92.4603
SBP	AscAoD	rs34130368	T	G	T	G	-0.566	0.0161059	0.116	0.116594	2.294e-14	0.067	58.2654
SBP	AscAoD	rs34328640	C	G	C	G	-0.2948	0.00370026	0.3165	0.316795	6.979e-09	0.48	33.5444
SBP	AscAoD	rs344367	C	T	C	T	0.2826	0.0205672	0.3099	0.307655	4.196e-08	0.013	30.0529
SBP	AscAoD	rs34522012	CA	C	CA	C	0.352	0.011226	0.5624	0.562949	3.164e-13	0.11	53.1118
SBP	AscAoD	rs34556682	G	A	G	A	0.5126	0.0102513	0.07843	0.078758	6.715e-09	0.49	33.609
SBP	AscAoD	rs34570300	T	G	T	G	0.4762	0.029178	0.09356	0.090886	5.4e-09	0.012	34.0397
SBP	AscAoD	rs34727427	C	T	C	T	0.4158	0.00980213	0.3146	0.316419	4.109e-16	0.31	66.1846
SBP	AscAoD	rs34790908	T	C	T	C	0.4532	-0.0104178	0.2645	0.263434	4.906e-17	0.23	70.3835
SBP	AscAoD	rs34848191	T	G	T	G	0.3468	0.0205298	0.5132	0.513508	3.642e-13	0.0015	52.815
SBP	AscAoD	rs34917849	C	G	C	G	0.5125	-0.0521701	0.1271	0.127694	5.628e-13	1.8e-07	51.9868
SBP	AscAoD	rs35154954	TA	T	TA	T	0.345	-0.0155066	0.5035	0.503403	7.043e-13	0.041	51.5312
SBP	AscAoD	rs35317317	A	T	A	T	0.3465	0.0189873	0.3651	0.369421	3.589e-12	0.007	48.3531
SBP	AscAoD	rs35429	G	A	G	A	-0.6629	-0.0044287	0.385	0.387154	3.755e-42	0.43	185.056
SBP	AscAoD	rs35463972	A	G	A	G	1.338	-0.0481402	0.01762	0.017401	1.609e-13	0.084	54.4049
SBP	AscAoD	rs360137	C	T	C	T	0.4627	0.022214	0.5693	0.57486	4.566e-22	0.00039	93.271
SBP	AscAoD	rs36054673	T	G	T	G	0.3647	-0.00118057	0.3678	0.369338	1.323e-13	1	54.8129
SBP	AscAoD	rs36092215	A	G	A	G	-0.8184	0.0196128	0.04281	0.039619	1.278e-11	0.25	45.8225
SBP	AscAoD	rs370399	G	A	G	A	-0.3111	-0.0126357	0.7472	0.745807	1.47e-08	0.085	32.0994
SBP	AscAoD	rs372106593	GTA	G	GTA	G	-0.3677	-0.00160334	0.4408	0.450705	2.912e-14	0.93	57.7877
SBP	AscAoD	rs373010735	AATTTATAG	A	AATTTATAG	A	-0.5583	-0.0216289	0.8791	0.878635	2.856e-14	0.0046	57.8395
SBP	AscAoD	rs3746042	G	A	G	A	-0.4498	-0.0263687	0.2057	0.205697	2.308e-14	0.0017	58.2594
SBP	AscAoD	rs3752440	A	G	A	G	0.4929	-0.00666908	0.0836	0.085591	1.104e-08	0.97	32.6436
SBP	AscAoD	rs3757394	T	C	T	C	0.4593	0.0101518	0.6256	0.623701	8.871e-21	0.19	87.3976
SBP	AscAoD	rs375959834	GA	G	GA	G	-0.3172	0.00460298	0.4849	0.486362	1.229e-09	0.36	36.9254
SBP	AscAoD	rs3783330	T	G	T	G	-0.3556	0.0115144	0.682	0.680965	3.643e-12	0.13	48.3128
SBP	AscAoD	rs3786130	C	T	C	T	0.3972	-0.00868125	0.4182	0.42114	2.083e-16	0.086	67.5158
SBP	AscAoD	rs3798295	T	C	T	C	0.5318	0.00598284	0.1868	0.185098	2.406e-18	0.57	76.3291
SBP	AscAoD	rs3811632	T	G	T	G	-0.3555	-0.0168895	0.2919	0.293611	8.259e-12	0.1	46.7023
SBP	AscAoD	rs3828591	C	G	C	G	-0.7656	-0.010972	0.3907	0.389485	2.035e-55	0.072	245.827
SBP	AscAoD	rs3836508	TG	T	TG	T	0.3607	0.0142495	0.3294	0.323229	1.216e-12	0.021	50.4752
SBP	AscAoD	rs3874658	C	T	C	T	-0.5537	0.00165363	0.1338	0.134279	6.123e-14	0.52	56.3365
SBP	AscAoD	rs3918226	T	C	T	C	0.9769	-0.0141371	0.07838	0.07986	1.679e-27	0.052	118.055
SBP	AscAoD	rs397638	C	G	C	G	-0.3763	0.0175659	0.7138	0.715762	7.389e-13	0.063	51.4335
SBP	AscAoD	rs419076	C	T	C	T	-0.571	-0.0248942	0.5286	0.528868	2.404e-33	0.0034	144.749
SBP	AscAoD	rs419473	A	G	A	G	0.2945	0.00367027	0.336	0.339096	7.899e-09	0.37	33.3058
SBP	AscAoD	rs422068	C	T	C	T	-0.272	-0.0308955	0.3608	0.358449	3.824e-08	2.8e-05	30.2311
SBP	AscAoD	rs42235	T	C	T	C	-0.5864	0.0238785	0.296	0.29675	2.113e-29	0.0011	126.779
SBP	AscAoD	rs4240745	G	C	G	C	0.3357	-0.0251576	0.8061	0.806161	2.04e-08	0.004	31.4506
SBP	AscAoD	rs4314612	A	C	A	C	-0.4283	-0.00344226	0.8596	0.856423	6.082e-10	0.81	38.3075
SBP	AscAoD	rs4335411	A	G	A	G	0.5283	0.0120372	0.7659	0.763711	1.058e-18	0.053	77.9692
SBP	AscAoD	rs4456662	T	C	T	C	0.3538	-0.0835469	0.6791	0.677674	2.943e-12	3.1e-37	48.7159
SBP	AscAoD	rs4459609	A	C	A	C	-0.3001	0.00270489	0.6216	0.618382	8.509e-10	0.51	37.6475
SBP	AscAoD	rs4460485	A	G	A	G	0.2865	-0.00289946	0.3968	0.395204	3.514e-09	0.74	34.8664
SBP	AscAoD	rs4507656	G	C	G	C	0.3218	-0.000276692	0.2985	0.302435	9.724e-10	0.92	37.3857
SBP	AscAoD	rs4687077	C	T	C	T	-0.3014	0.0039546	0.4717	0.470623	2.627e-10	0.31	39.9422
SBP	AscAoD	rs4752695	C	G	C	G	0.5207	-0.0119142	0.1212	0.119284	6.905e-13	0.31	51.5821
SBP	AscAoD	rs4760701	G	A	G	A	0.3726	0.00642785	0.2151	0.215467	1.048e-10	0.42	41.7432
SBP	AscAoD	rs4809370	T	C	T	C	-0.4235	0.00260789	0.3896	0.388704	1.914e-18	0.96	76.7527
SBP	AscAoD	rs4902647	T	C	T	C	-0.3153	0.00621523	0.4637	0.464232	2.956e-11	0.45	44.2104
SBP	AscAoD	rs4907571	C	T	C	T	0.3699	-0.0267212	0.2801	0.281214	2.112e-12	0.00085	49.3784
SBP	AscAoD	rs4963121	G	C	G	C	0.2848	0.00420579	0.3966	0.392533	7.775e-09	0.96	33.3317
SBP	AscAoD	rs535271824	CAT	C	CAT	C	-0.3635	-0.0130285	0.1641	0.167066	3.93e-08	0.28	30.1869
SBP	AscAoD	rs536338	G	C	G	C	0.3779	-0.00604387	0.7217	0.720374	9.386e-13	0.42	50.9549
SBP	AscAoD	rs543302184	TA	T	TA	T	-0.7256	0.00232428	0.4173	0.422452	1.79e-50	0.65	223.274
SBP	AscAoD	rs554034334	CA	C	CA	C	0.2882	0.0112572	0.416	0.415667	9.899e-09	0.048	32.8547
SBP	AscAoD	rs556507647	CTT	C	CTT	C	-0.4108	-0.0142681	0.5283	0.527649	6.251e-18	0.026	74.4187
SBP	AscAoD	rs55671849	G	A	G	A	-0.3243	-0.00942052	0.2921	0.287857	1.092e-09	0.15	37.1596
SBP	AscAoD	rs55701847	A	G	A	G	-0.3352	-0.0122864	0.2174	0.223011	6.922e-09	0.29	33.5623
SBP	AscAoD	rs55721057	T	C	T	C	0.2813	0.00223928	0.6172	0.614185	9.761e-09	0.87	32.8764
SBP	AscAoD	rs55733296	A	G	A	G	0.7826	0.0453867	0.03717	0.037758	5.309e-10	0.00036	38.5779
SBP	AscAoD	rs56090446	A	T	A	T	-0.3829	-0.00676208	0.1568	0.158282	6.049e-09	0.8	33.8111
SBP	AscAoD	rs56158079	TA	T	TA	T	-0.4161	-0.00892204	0.5191	0.522228	1.312e-17	0.27	73.0025
SBP	AscAoD	rs561597834	CA	C	CA	C	0.3578	0.00975661	0.4529	0.45627	8.832e-14	0.19	55.6109
SBP	AscAoD	rs56176059	C	T	C	T	-0.4103	-0.00642582	0.2774	0.279163	9.307e-15	0.36	60.0215
SBP	AscAoD	rs56337355	C	T	C	T	-0.4102	-0.00179061	0.1455	0.1477	1.018e-09	0.58	37.2941
SBP	AscAoD	rs56394279	T	C	T	C	-0.2621	0.00311525	0.521	0.522652	3.77e-08	0.42	30.2685
SBP	AscAoD	rs565335773	GA	G	GA	G	0.3258	0.00500536	0.2125	0.212692	2.724e-08	0.63	30.9
SBP	AscAoD	rs56695198	AT	A	AT	A	-0.518	-0.00468876	0.1024	0.103598	3.974e-11	0.43	43.6321
SBP	AscAoD	rs56770246	TA	T	TA	T	-0.4134	-0.00484932	0.1973	0.198987	1.708e-11	0.78	45.2729
SBP	AscAoD	rs57045702	T	G	T	G	-0.7721	0.00635933	0.03873	0.039515	3.191e-10	0.51	39.5321
SBP	AscAoD	rs573455	G	A	G	A	-0.292	0.0225267	0.5321	0.529178	7.219e-10	0.00091	37.9498
SBP	AscAoD	rs574490585	CAAAAAA	C	CAAAAAA	C	0.308	0.00830971	0.5466	0.54258	1.146e-10	0.15	41.5536
SBP	AscAoD	rs5874869	TA	T	TA	T	0.284	0.00223423	0.4588	0.464247	6.466e-09	0.95	33.6889
SBP	AscAoD	rs5879021	GC	G	GC	G	-0.2747	-0.00983435	0.5243	0.524369	1.041e-08	0.35	32.7654
SBP	AscAoD	rs5884872	AT	A	AT	A	-0.4077	0.00875883	0.1469	0.148292	1.178e-09	0.47	36.995
SBP	AscAoD	rs59723160	C	T	C	T	0.436	4.22002e-06	0.1023	0.101461	2.244e-08	0.87	31.2693
SBP	AscAoD	rs59761494	T	C	T	C	-0.3185	-0.0154517	0.3432	0.346877	2.219e-10	0.0067	40.2703
SBP	AscAoD	rs59980837	T	G	T	G	1.625	-0.0220716	0.01884	0.018159	1.378e-20	0.42	86.5209
SBP	AscAoD	rs6026728	T	C	T	C	0.994	0.0326534	0.1068	0.10712	5.123e-38	0.00032	166.17
SBP	AscAoD	rs60292764	G	A	G	A	-0.4607	0.0253637	0.1429	0.146506	1.057e-11	0.026	46.2127
SBP	AscAoD	rs604723	C	T	C	T	0.9302	0.00509207	0.7239	0.724205	1.249e-67	0.75	301.966
SBP	AscAoD	rs606950	A	G	A	G	0.414	0.0155827	0.6178	0.619472	4.098e-17	0.082	70.7198
SBP	AscAoD	rs6070697	A	G	A	G	-0.3696	0.00189625	0.1815	0.18207	1.848e-09	0.94	36.1289
SBP	AscAoD	rs6130557	C	G	C	G	0.6023	0.0347623	0.1356	0.132776	2.798e-18	0.0003	76.0188
SBP	AscAoD	rs615134	A	T	A	T	-0.44	-0.0146466	0.1106	0.112256	7.463e-09	0.067	33.4212
SBP	AscAoD	rs61894512	T	G	T	G	0.3272	0.0146869	0.2835	0.284619	5.458e-10	0.018	38.4899
SBP	AscAoD	rs61911502	G	A	G	A	0.4708	-0.00290749	0.1203	0.116626	9.855e-11	0.99	41.8455
SBP	AscAoD	rs61926181	A	G	A	G	-0.8731	0.0385987	0.03898	0.038157	2.441e-12	0.0025	49.1012
SBP	AscAoD	rs61948066	T	G	T	G	0.4277	0.0156121	0.1214	0.119104	3.204e-09	0.18	35.0528
SBP	AscAoD	rs62085690	A	G	A	G	0.3336	0.0071879	0.6913	0.696262	8.438e-10	0.45	37.6611
SBP	AscAoD	rs62229372	T	C	T	C	0.513	0.0247081	0.1238	0.122862	1.795e-12	0.021	49.7106
SBP	AscAoD	rs62270945	T	C	T	C	0.8933	-0.177813	0.02767	0.02689	7.157e-10	1.1e-20	37.9541
SBP	AscAoD	rs622871	G	A	G	A	0.5272	-0.00917567	0.6956	0.692754	3.538e-24	0.37	102.868
SBP	AscAoD	rs62377160	C	T	C	T	0.4265	0.0135852	0.1143	0.113997	1.069e-08	0.13	32.7034
SBP	AscAoD	rs62380073	G	A	G	A	-0.337	0.00755658	0.2965	0.292441	9.441e-11	0.4	41.9358
SBP	AscAoD	rs62429779	A	G	A	G	0.4056	0.00696739	0.1512	0.151325	8.761e-10	0.53	37.5842
SBP	AscAoD	rs62524579	A	G	A	G	-0.3181	-0.0125127	0.5316	0.532872	2.092e-11	0.051	44.8855
SBP	AscAoD	rs627212	A	T	A	T	0.3371	0.0142868	0.8051	0.806908	1.632e-08	0.29	31.8944
SBP	AscAoD	rs6439017	C	T	C	T	1.08	0.0316955	0.9814	0.982368	1.288e-09	0.089	36.8135
SBP	AscAoD	rs6445055	A	G	A	G	0.3438	0.0225699	0.1789	0.177622	2.922e-08	0.02	30.7587
SBP	AscAoD	rs6500245	T	G	T	G	-0.3818	-0.00461331	0.6066	0.606471	4.142e-15	0.53	61.6401
SBP	AscAoD	rs6539344	T	G	T	G	0.2875	-0.0186717	0.5775	0.570658	2.996e-09	0.0031	35.1827
SBP	AscAoD	rs6574014	A	G	A	G	0.2622	0.00884051	0.4325	0.432372	4.132e-08	0.21	30.0891
SBP	AscAoD	rs6601800	T	C	T	C	-0.5641	-0.013514	0.08049	0.079961	1.092e-10	0.39	41.6476
SBP	AscAoD	rs66563455	C	T	C	T	-0.4735	-0.0163342	0.1846	0.183304	1.012e-14	0.054	59.8796
SBP	AscAoD	rs6735587	G	T	G	T	0.2858	0.00884926	0.5139	0.512289	1.965e-09	0.066	36.005
SBP	AscAoD	rs6744420	T	C	T	C	-0.3689	0.00285451	0.3042	0.308455	7.475e-13	0.62	51.4099
SBP	AscAoD	rs6762971	C	G	C	G	-0.2909	-0.00404716	0.3958	0.392175	2.078e-09	0.48	35.916
SBP	AscAoD	rs67772865	A	T	A	T	0.6001	0.0206749	0.1768	0.175305	5.402e-22	0.019	92.9327
SBP	AscAoD	rs679092	C	G	C	G	0.3364	0.0170447	0.6973	0.70067	3.198e-10	0.065	39.5518
SBP	AscAoD	rs6802275	G	C	G	C	-0.3938	-0.018029	0.4088	0.409583	3.222e-16	0.012	66.6679
SBP	AscAoD	rs6823685	A	C	A	C	-0.3234	-0.00456822	0.4838	0.482499	1.029e-11	0.47	46.2766
SBP	AscAoD	rs684773	C	A	C	A	0.3439	-0.0150178	0.7693	0.77021	8.9e-10	0.051	37.565
SBP	AscAoD	rs6876982	T	C	T	C	-0.3038	0.000824435	0.2537	0.255707	2.423e-08	0.99	31.1186
SBP	AscAoD	rs6898449	G	A	G	A	0.4755	0.0254961	0.4184	0.413631	1.2e-22	0.00031	95.923
SBP	AscAoD	rs6958837	C	A	C	A	0.8239	0.0180682	0.8901	0.893394	2.1e-26	0.12	113.047
SBP	AscAoD	rs6986736	A	T	A	T	-0.5331	-0.0324913	0.6373	0.639742	3.144e-27	4.6e-07	116.835
SBP	AscAoD	rs699	G	A	G	A	0.5377	0.0251684	0.4151	0.410916	1.877e-28	9.9e-05	122.407
SBP	AscAoD	rs6990531	G	T	G	T	-0.4975	-0.0163626	0.2509	0.249716	2.447e-19	0.12	80.8472
SBP	AscAoD	rs7042796	G	A	G	A	0.4148	0.0105288	0.8601	0.85777	1.68e-09	0.18	36.318
SBP	AscAoD	rs7100500	C	A	C	A	0.4913	0.0138679	0.4345	0.430828	1.041e-24	0.048	105.29
SBP	AscAoD	rs7107356	G	A	G	A	0.6112	0.0177606	0.5048	0.505382	3.566e-38	0.014	166.902
SBP	AscAoD	rs71313932	C	G	C	G	0.4619	-0.00592339	0.2818	0.283283	2.605e-18	0.3	76.1539
SBP	AscAoD	rs715300	T	C	T	C	-0.3293	-0.0128917	0.3032	0.302686	1.699e-10	0.31	40.7904
SBP	AscAoD	rs7161323	T	C	T	C	0.4534	0.000686308	0.709	0.711891	4.206e-18	0.42	75.2416
SBP	AscAoD	rs7186298	T	C	T	C	-0.2898	0.00255308	0.4315	0.433991	1.231e-09	0.83	36.9268
SBP	AscAoD	rs72151649	AT	A	AT	A	0.2989	0.00269842	0.4192	0.421037	8.906e-10	0.51	37.5464
SBP	AscAoD	rs7226020	C	T	C	T	0.3416	-0.00584209	0.4342	0.430086	2.605e-12	0.69	48.9799
SBP	AscAoD	rs7236548	A	C	A	C	0.4709	-0.03653	0.1889	0.186452	9.06e-15	6e-06	60.0848
SBP	AscAoD	rs72765275	G	A	G	A	0.5993	-0.0400012	0.1318	0.133366	1.428e-17	0.00014	72.798
SBP	AscAoD	rs72812818	C	G	C	G	-0.3463	0.0130046	0.2935	0.299144	3.583e-11	0.049	43.8431
SBP	AscAoD	rs72831343	G	T	G	T	-0.9751	-0.0176157	0.1407	0.142781	4.532e-46	0.09	203.051
SBP	AscAoD	rs72851229	C	G	C	G	-0.3452	-0.00644215	0.1772	0.178445	3.9e-08	0.31	30.1957
SBP	AscAoD	rs72854462	G	A	G	A	0.3252	0.0264791	0.2451	0.249325	4.587e-09	0.00074	34.358
SBP	AscAoD	rs72931748	G	A	G	A	-0.5989	0.0927802	0.08887	0.087374	7.48e-13	9.6e-16	51.4195
SBP	AscAoD	rs72941018	A	G	A	G	-0.7281	-0.00944756	0.07382	0.075191	9.354e-16	0.34	64.5699
SBP	AscAoD	rs72956306	A	G	A	G	-0.6183	0.00544798	0.05724	0.057309	1.309e-09	0.96	36.8171
SBP	AscAoD	rs72957281	C	T	C	T	0.3309	-0.00915978	0.231	0.233527	4.05e-09	0.28	34.5935
SBP	AscAoD	rs72999517	C	A	C	A	-0.4181	-0.00391829	0.2562	0.258565	1.304e-14	0.54	59.3746
SBP	AscAoD	rs7301649	C	T	C	T	-0.4858	0.0206211	0.637	0.628858	8.991e-23	0.0019	96.5122
SBP	AscAoD	rs73033340	G	A	G	A	-1.34	0.0283988	0.03039	0.032072	6.07e-22	0.049	92.6683
SBP	AscAoD	rs73036519	C	G	C	G	0.3668	0.00621984	0.3004	0.300058	1.834e-12	0.46	49.6612
SBP	AscAoD	rs73046792	A	G	A	G	-0.6896	-0.0228448	0.159	0.160619	3.075e-26	0.011	112.314
SBP	AscAoD	rs73073686	A	G	A	G	-0.4981	-0.0229627	0.2628	0.263782	8.564e-20	0.004	82.8895
SBP	AscAoD	rs7315980	A	G	A	G	0.6858	0.0140187	0.08667	0.083515	5.912e-16	0.38	65.4656
SBP	AscAoD	rs732099	A	C	A	C	-0.4846	-0.0230308	0.1026	0.103281	6.611e-10	0.032	38.1381
SBP	AscAoD	rs73442349	T	C	T	C	-0.7866	-0.0148235	0.04996	0.050613	2.399e-12	0.39	49.1498
SBP	AscAoD	rs73563812	T	G	T	G	-0.5415	-0.0190512	0.2371	0.235884	2.293e-22	0.014	94.6478
SBP	AscAoD	rs7395791	A	G	A	G	-0.2622	0.00740698	0.444	0.447554	4.041e-08	0.51	30.1269
SBP	AscAoD	rs74157561	G	A	G	A	0.9519	0.00455397	0.04956	0.049672	7.864e-18	0.73	73.9414
SBP	AscAoD	rs7500448	G	A	G	A	-0.3381	0.0446338	0.2478	0.249936	1.163e-09	2.4e-08	37.0444
SBP	AscAoD	rs751984	C	T	C	T	-0.6869	-0.0187807	0.1213	0.118446	5.76e-21	0.035	88.25
SBP	AscAoD	rs7520981	C	T	C	T	0.4126	0.0171459	0.3759	0.374924	3e-16	0.13	66.8067
SBP	AscAoD	rs7532173	G	A	G	A	0.3312	-0.00641437	0.5686	0.565039	5.665e-12	0.42	47.432
SBP	AscAoD	rs754064	T	C	T	C	-0.5997	-0.000769122	0.1483	0.15083	2.585e-19	0.77	80.7413
SBP	AscAoD	rs75439000	A	G	A	G	0.4606	0.0131244	0.1199	0.117802	3.155e-10	0.56	39.5828
SBP	AscAoD	rs7556844	A	C	A	C	-0.285	-0.00707214	0.3937	0.393387	5.186e-09	0.28	34.1075
SBP	AscAoD	rs75588192	A	G	A	G	0.4311	0.0128888	0.1363	0.137845	9.114e-10	0.31	37.5089
SBP	AscAoD	rs7580625	A	G	A	G	0.4235	0.00890779	0.1864	0.181574	4.36e-12	0.27	47.9482
SBP	AscAoD	rs75811347	A	G	A	G	-0.5654	-0.0246977	0.08679	0.085399	1.593e-11	0.035	45.4138
SBP	AscAoD	rs76452347	T	C	T	C	-0.4464	-0.0145214	0.1995	0.202204	5.094e-13	0.12	52.1761
SBP	AscAoD	rs76627963	G	T	G	T	0.4004	0.0134152	0.2677	0.265728	6.768e-14	0.067	56.1378
SBP	AscAoD	rs76662479	T	C	T	C	-0.6851	-0.00537904	0.03848	0.039396	2.919e-08	0.76	30.7733
SBP	AscAoD	rs7671947	C	T	C	T	-0.4621	0.00817715	0.1093	0.107448	1.234e-09	0.66	36.921
SBP	AscAoD	rs76824778	C	T	C	T	0.902	0.0342295	0.03319	0.033616	1.362e-11	0.15	45.7195
SBP	AscAoD	rs7701003	G	A	G	A	-0.5604	-0.016473	0.3722	0.371681	2.647e-30	0.0079	130.852
SBP	AscAoD	rs7764523	A	G	A	G	0.4898	0.005381	0.328	0.325326	4.09e-22	0.39	93.5144
SBP	AscAoD	rs77753189	T	C	T	C	-0.5815	-0.000369483	0.07227	0.075035	2.657e-10	0.79	39.9159
SBP	AscAoD	rs77870048	T	C	T	C	1.298	-0.182543	0.05144	0.051029	3.552e-33	2.8e-32	143.911
SBP	AscAoD	rs77924615	A	G	A	G	-0.5999	-0.0132632	0.1951	0.193821	3.235e-23	0.068	98.5165
SBP	AscAoD	rs77997837	T	C	T	C	-0.4221	-0.00439722	0.2205	0.222127	1.524e-13	0.4	54.5504
SBP	AscAoD	rs78130910	T	C	T	C	0.5995	0.0165394	0.07476	0.074735	3.202e-11	0.047	44.0468
SBP	AscAoD	rs78786701	C	G	C	G	0.6018	0.0140047	0.05624	0.055946	1.432e-08	0.33	32.1717
SBP	AscAoD	rs7938342	A	T	A	T	0.7941	0.00787775	0.5819	0.580514	4.224e-61	0.42	271.993
SBP	AscAoD	rs79702393	A	C	A	C	-0.794	0.0295535	0.04038	0.040271	7.424e-11	0.029	42.4261
SBP	AscAoD	rs79754687	C	T	C	T	0.4204	-0.00608627	0.1429	0.143705	5.713e-10	0.45	38.4246
SBP	AscAoD	rs80045342	A	G	A	G	-0.6282	-0.0183309	0.07149	0.071613	1.486e-11	0.39	45.5494
SBP	AscAoD	rs80226362	T	G	T	G	0.453	0.00243865	0.1823	0.181139	1.519e-13	0.8	54.5392
SBP	AscAoD	rs8033532	T	G	T	G	-0.3263	0.00872409	0.552	0.550643	6.645e-12	0.16	47.15
SBP	AscAoD	rs8037837	A	G	A	G	0.4041	-0.00721897	0.466	0.465179	1.78e-17	0.27	72.3449
SBP	AscAoD	rs8102624	A	G	A	G	0.7239	-0.0254852	0.08036	0.076671	1.252e-16	0.035	68.5232
SBP	AscAoD	rs8904	A	G	A	G	0.345	-0.0272232	0.3672	0.364617	2.114e-12	5.9e-05	49.3714
SBP	AscAoD	rs904475	A	G	A	G	0.4334	-0.00356631	0.6231	0.621996	7.352e-19	0.58	78.649
SBP	AscAoD	rs9349379	G	A	G	A	-0.3153	0.0040922	0.4024	0.406187	8.413e-11	0.2	42.159
SBP	AscAoD	rs9373363	G	A	G	A	-0.3129	-0.00794613	0.2538	0.255774	1.255e-08	0.62	32.4129
SBP	AscAoD	rs9376273	A	G	A	G	0.3221	-0.000618148	0.3636	0.362716	1.001e-10	0.76	41.8166
SBP	AscAoD	rs9590404	C	G	C	G	0.5078	-0.0156467	0.2418	0.23739	6.304e-20	0.024	83.5335
SBP	AscAoD	rs9636202	A	G	A	G	-0.4974	0.00906088	0.2683	0.272116	2.211e-20	0.12	85.6038
SBP	AscAoD	rs978225	G	A	G	A	0.2742	0.0132069	0.6401	0.640355	3.164e-08	0.063	30.5983
SBP	AscAoD	rs9831889	C	G	C	G	0.2692	0.0131573	0.3656	0.364194	4.933e-08	0.029	29.7561
SBP	AscAoD	rs9844972	C	G	C	G	0.7502	-0.000529881	0.06873	0.069946	4.817e-15	0.9	61.3358
SBP	AscAoD	rs992472	T	G	T	G	0.269	-0.00913391	0.4	0.39197	3.279e-08	0.33	30.5354
SBP	AscAoD	rs9957388	C	G	C	G	-0.3961	0.00403986	0.3251	0.326042	5.554e-15	0.52	61.0612
													T
													C

## Sheet: ST-5
exposure	outcome	method	b	lo_ci	up_ci	pval.mr	egger_intercept	egger_intercept.pval
DBP	AscAoD	MR Egger	0.02085	0.00635816	0.0353419	0.00510492	0.00284355	0.156157
DBP	AscAoD	Weighted median	0.0299862	0.0243874	0.0355851	8.88435e-26	0.00284355	0.156157
DBP	AscAoD	Inverse variance weighted	0.0306172	0.0252568	0.0359776	4.31544e-29	0.00284355	0.156157
DBP	AscAoD	Simple mode	0.0319781	0.00944985	0.0545063	0.00572139	0.00284355	0.156157
DBP	AscAoD	Weighted mode	0.0300306	0.0115956	0.0484656	0.0015493	0.00284355	0.156157
MAP	AscAoD	MR Egger	0.0204863	0.00950667	0.0314659	0.000294432	-0.000514144	0.775289
MAP	AscAoD	Weighted median	0.0229293	0.0184728	0.0273859	6.47531e-24	-0.000514144	0.775289
MAP	AscAoD	Inverse variance weighted	0.0190071	0.0148211	0.0231931	5.6017e-19	-0.000514144	0.775289
MAP	AscAoD	Simple mode	0.0300538	0.0128042	0.0473035	0.000713022	-0.000514144	0.775289
MAP	AscAoD	Weighted mode	0.029054	0.0151272	0.0429808	5.38041e-05	-0.000514144	0.775289
PP	AscAoD	MR Egger	-0.0512306	-0.0684639	-0.0339974	1.4748e-08	0.011806	3.66063e-05
PP	AscAoD	Weighted median	-0.0117942	-0.0176505	-0.00593801	7.90157e-05	0.011806	3.66063e-05
PP	AscAoD	Inverse variance weighted	-0.0173598	-0.0243401	-0.0103796	1.09087e-06	0.011806	3.66063e-05
PP	AscAoD	Simple mode	-0.0207722	-0.0464596	0.00491525	0.11404	0.011806	3.66063e-05
PP	AscAoD	Weighted mode	-0.008414	-0.0254766	0.00864862	0.334568	0.011806	3.66063e-05
SBP	AscAoD	MR Egger	0.00447277	-0.00599696	0.0149425	0.402945	0.000471072	0.848444
SBP	AscAoD	Weighted median	0.0112757	0.00823662	0.0143148	3.54187e-13	0.000471072	0.848444
SBP	AscAoD	Inverse variance weighted	0.00542248	0.00157087	0.00927408	0.00579111	0.000471072	0.848444
SBP	AscAoD	Simple mode	0.0235131	0.0113479	0.0356784	0.000176838	0.000471072	0.848444
SBP	AscAoD	Weighted mode	0.0219356	0.0111872	0.032684	7.64257e-05	0.000471072	0.848444

## Sheet: ST-6
Exposure	Outcome	SNP	effect_allele.exposure	other_allele.exposure	effect_allele.outcome	other_allele.outcome	beta.exposure	beta.outcome	eaf.exposure	eaf.outcome	pval.exposure	pval.outcome	f_statistic
MVP DBP	AscAoD	rs10060615	C	T	C	T	0.1483	-0.01185	0.5313	0.4725	6.309e-09	0.09982	33.8222
MVP DBP	AscAoD	rs10176996	C	T	C	T	-0.2275	0.07369	0.5928	0.3248	3.4e-18	5.288e-22	75.3981
MVP DBP	AscAoD	rs1081707	A	G	A	G	0.1547	0.01351	0.4064	0.3255	3.066e-08	0.07783	30.7448
MVP DBP	AscAoD	rs10920250	A	G	A	G	-0.1723	-0.01316	0.4061	0.3326	5.303e-10	0.08564	38.6911
MVP DBP	AscAoD	rs10926991	G	A	G	A	-0.2022	0.02466	0.6023	0.2985	5.291e-15	0.001677	60.9485
MVP DBP	AscAoD	rs11222084	T	A	T	A	0.2736	0.03374	0.5851	0.633	1.105e-25	5.791e-06	109.888
MVP DBP	AscAoD	rs11780200	A	G	A	G	-0.3319	-0.009093	0.3552	0.2234	2.323e-29	0.2912	126.582
MVP DBP	AscAoD	rs117870289	T	C	T	C	-0.7768	-0.07261	0.4917	0.01473	1.931e-08	0.01464	31.5482
MVP DBP	AscAoD	rs11899888	G	A	G	A	-0.2549	-0.03304	0.6448	0.1568	5.92e-12	0.0008509	47.4609
MVP DBP	AscAoD	rs12203179	G	C	G	C	0.219	0.0265	0.6788	0.8578	1.89e-11	0.009717	45.1287
MVP DBP	AscAoD	rs12208772	C	T	C	T	-0.2679	0.01442	0.6101	0.09926	1.59e-13	0.2282	54.4668
MVP DBP	AscAoD	rs1240716	T	G	T	G	0.4383	0.009745	0.7778	0.08531	1.975e-08	0.4659	31.4949
MVP DBP	AscAoD	rs1250259	T	A	T	A	0.4275	-0.005566	0.3196	0.2655	1.089e-16	0.4957	68.9061
MVP DBP	AscAoD	rs12797557	A	G	A	G	0.177	0.01722	0.3801	0.2528	1.362e-09	0.03827	36.7435
MVP DBP	AscAoD	rs12943517	A	G	A	G	0.1865	0.02162	0.3937	0.3091	2.531e-11	0.005133	44.3651
MVP DBP	AscAoD	rs13035244	T	C	T	C	0.1606	0.001365	0.5232	0.5516	1.328e-08	0.8502	32.2046
MVP DBP	AscAoD	rs13094615	T	C	T	C	0.4073	0.03851	0.409	0.0009	5.753e-10	0.7563	38.4325
MVP DBP	AscAoD	rs13107325	T	C	T	C	-0.322	-0.01941	0.3032	0.07169	8.101e-12	0.1636	46.738
MVP DBP	AscAoD	rs13211947	T	C	T	C	-0.3103	-0.02418	0.3528	0.09838	5.918e-11	0.04553	42.8555
MVP DBP	AscAoD	rs13220495	T	C	T	C	-0.3191	-0.02748	0.345	0.1094	8.343e-13	0.01687	51.1899
MVP DBP	AscAoD	rs1322639	G	A	G	A	-0.2352	0.01122	0.6172	0.221	8.777e-17	0.1961	69.072
MVP DBP	AscAoD	rs138475089	AAT	A	AAT	A	-0.2078	0.001403	0.6472	0.1851	1.129e-10	0.8809	41.6466
MVP DBP	AscAoD	rs139055942	G	C	G	C	0.3345	0.06385	0.6554	0.9358	4.16e-09	2e-05	34.5595
MVP DBP	AscAoD	rs144449115	A	AAAAG	A	AAAAG	0.2933	0.03176	0.3323	0.08602	1.093e-09	0.01306	37.1821
MVP DBP	AscAoD	rs149364745	T	TAAATC	T	TAAATC	0.2163	-0.001284	0.4099	0.3664	2.643e-15	0.8646	62.3178
MVP DBP	AscAoD	rs1579036	A	G	A	G	0.1714	0.0144	0.4303	0.3238	1.258e-11	0.05984	45.8966
MVP DBP	AscAoD	rs17362588	A	G	A	G	0.324	-0.007256	0.0864	0.08698	2.105e-13	0.569	53.9775
MVP DBP	AscAoD	rs17737768	C	T	C	T	-0.2621	0.01228	0.668	0.1175	6.776e-11	0.2697	42.5091
MVP DBP	AscAoD	rs2009598	A	G	A	G	-0.1674	0.001883	0.443	0.4154	5.903e-10	0.7976	38.44
MVP DBP	AscAoD	rs2282978	T	C	T	C	-0.1578	-0.0126	0.6482	0.6773	1.58e-10	0.1032	40.815
MVP DBP	AscAoD	rs2289124	A	G	A	G	0.2199	0.00287	0.3822	0.1638	1.98e-11	0.7677	44.9472
MVP DBP	AscAoD	rs2307111	T	C	T	C	-0.1404	-0.02409	0.5369	0.6058	4.456e-08	0.0009832	29.8448
MVP DBP	AscAoD	rs2392929	G	T	G	T	0.2573	0.01583	0.6507	0.1978	4.416e-17	0.07848	70.7028
MVP DBP	AscAoD	rs2460457	C	T	C	T	0.1835	0.01721	0.5237	0.5013	6.997e-12	0.02279	46.8816
MVP DBP	AscAoD	rs2505084	A	G	A	G	-0.1735	-0.02666	0.4638	0.482	2.879e-12	0.0002342	48.9436
MVP DBP	AscAoD	rs2543029	C	A	C	A	0.2381	-0.03975	0.633	0.1789	1.954e-15	2.405e-05	62.9907
MVP DBP	AscAoD	rs2683696	C	T	C	T	-0.3962	0.06571	0.5807	0.1592	1.356e-38	2.109e-11	168.744
MVP DBP	AscAoD	rs268771	C	T	C	T	0.1344	-0.01544	0.5043	0.5654	2.765e-08	0.03362	30.8438
MVP DBP	AscAoD	rs2849018	C	T	C	T	0.3443	-0.02494	0.6531	0.1305	2.163e-17	0.01891	71.9154
MVP DBP	AscAoD	rs28529655	C	A	C	A	0.1868	-0.04616	0.5618	0.3358	1.224e-13	1.328e-09	54.9481
MVP DBP	AscAoD	rs3063286	TTA	T	TTA	T	0.201	-0.03493	0.498	0.5349	4.192e-16	2.125e-06	66.2214
MVP DBP	AscAoD	rs3130491	A	G	A	G	-0.317	-0.02038	0.3561	0.1292	3.976e-14	0.05821	57.2388
MVP DBP	AscAoD	rs3132510	C	T	C	T	0.3056	-0.0141	0.6478	0.1367	2.974e-14	0.1772	57.7903
MVP DBP	AscAoD	rs3184504	T	C	T	C	0.1536	0.01096	0.4816	0.479	1.7e-09	0.1258	36.2829
MVP DBP	AscAoD	rs34070447	A	G	A	G	-0.1343	-0.005193	0.5694	0.5744	1.84e-08	0.4742	31.5759
MVP DBP	AscAoD	rs34370185	T	G	T	G	0.2019	0.03748	0.3823	0.2893	1.201e-12	2.324e-06	50.5401
MVP DBP	AscAoD	rs34846688	CTT	C	CTT	C	-0.1573	-0.01862	0.4571	0.3975	3.34e-08	0.01739	30.4627
MVP DBP	AscAoD	rs365990	G	A	G	A	-0.1937	-0.02784	0.5291	0.369	8.883e-15	0.0001751	60.0315
MVP DBP	AscAoD	rs3786130	C	T	C	T	0.1571	-0.01368	0.5616	0.4257	6.593e-10	0.05785	38.2547
MVP DBP	AscAoD	rs3790228	G	T	G	T	0.1759	-0.02561	0.6088	0.2763	9.237e-11	0.001421	42.1302
MVP DBP	AscAoD	rs4951404	C	G	C	G	0.1577	0.01296	0.7334	0.726	6.08e-09	0.1084	33.863
MVP DBP	AscAoD	rs533030436	G	A	G	A	0.2327	0.02026	0.6478	0.1224	3.446e-08	0.07675	30.4066
MVP DBP	AscAoD	rs547190239	G	A	G	A	0.326	-0.03157	0.6504	0.1168	1.172e-13	0.004876	55.145
MVP DBP	AscAoD	rs60317590	CTT	C	CTT	C	0.2172	0.04201	0.1717	0.1508	2.44e-11	3.613e-05	44.6635
MVP DBP	AscAoD	rs62039170	C	T	C	T	0.5939	-0.0771	0.234	0.04195	1.76e-09	8.631e-05	36.207
MVP DBP	AscAoD	rs62039274	T	G	T	G	-0.1519	-0.02986	0.4065	0.3246	2.042e-08	0.0001141	31.4179
MVP DBP	AscAoD	rs62049035	A	G	A	G	-0.4177	-0.1112	0.3432	0.06646	1.751e-14	3.051e-14	58.7403
MVP DBP	AscAoD	rs6578061	A	G	A	G	0.1465	0.02448	0.5068	0.5578	1.997e-08	0.0007934	31.5061
MVP DBP	AscAoD	rs6963129	G	T	G	T	0.2072	0.003488	0.6395	0.181	2.817e-11	0.7122	44.3873
MVP DBP	AscAoD	rs7500448	G	A	G	A	-0.2134	0.0417	0.6143	0.2519	1.95e-12	4.927e-07	49.6025
MVP DBP	AscAoD	rs7766549	C	T	C	T	0.2259	-0.05109	0.6284	0.1072	9.451e-11	1.061e-05	41.8969
MVP DBP	AscAoD	rs77870048	T	C	T	C	-0.4982	-0.1603	0.3416	0.0524	4.115e-16	2.503e-23	66.2681
MVP DBP	AscAoD	rs78378222	G	T	G	T	-1.0386	0.02292	0.6535	0.0121	2.705e-15	0.4939	62.4749
MVP DBP	AscAoD	rs7987651	T	C	T	C	-0.1697	0.02029	0.1763	0.1756	9.38e-08	0.03251	28.478
MVP DBP	AscAoD	rs956006	T	C	T	C	0.1595	-0.002629	0.4183	0.3258	2.275e-08	0.7306	31.3207
MVP DBP	AscAoD	rs9644861	C	T	C	T	-0.1397	0.02148	0.515	0.5032	4.765e-08	0.002785	29.7792
MVP DBP	AscAoD	rs9821489	A	G	A	G	0.4962	0.07049	0.4813	0.004925	1.316e-13	0.1824	54.8484
MVP SBP	AscAoD	rs10062049	T	C	T	C	0.2527	-0.01479	0.1473	0.1373	6.06e-08	0.156	29.4062
MVP SBP	AscAoD	rs1009017	T	C	T	C	-0.2311	-0.001912	0.2515	0.2521	1.31e-09	0.8172	36.7917
MVP SBP	AscAoD	rs10149871	T	C	T	C	0.2127	-0.005479	0.3973	0.4261	4.929e-10	0.453	38.6797
MVP SBP	AscAoD	rs1014988	A	G	A	G	-0.2039	-0.004285	0.4781	0.51	1.618e-09	0.5558	36.3916
MVP SBP	AscAoD	rs1018148	A	G	A	G	-0.4312	0.06816	0.0949	0.0949	6.44e-14	2.997e-08	56.237
MVP SBP	AscAoD	rs10182307	A	G	A	G	-0.2024	-0.003596	0.4315	0.4082	6.18e-10	0.6213	38.3112
MVP SBP	AscAoD	rs10184004	T	C	T	C	-0.213	-0.000571	0.4314	0.4091	7.14e-10	0.9376	37.8972
MVP SBP	AscAoD	rs10216063	A	G	A	G	-0.2858	0.01078	0.8274	0.8441	2.06e-09	0.2763	35.8994
MVP SBP	AscAoD	rs10254101	T	C	T	C	0.3459	0.004559	0.2726	0.2895	2.11e-20	0.5662	85.5378
MVP SBP	AscAoD	rs1025686	G	A	G	A	0.214	-0.001049	0.7546	0.241	3.783e-08	0.9008	30.2641
MVP SBP	AscAoD	rs1034906	C	G	C	G	-0.2414	-0.01928	0.1482	0.1438	1.76e-07	0.05869	27.3018
MVP SBP	AscAoD	rs1036190	G	A	G	A	0.2165	-0.009414	0.6023	0.3909	1.888e-10	0.1996	40.5469
MVP SBP	AscAoD	rs1036821	A	G	A	G	0.2143	0.02488	0.2954	0.3059	3.71e-09	0.001518	34.8523
MVP SBP	AscAoD	rs10423928	A	T	A	T	0.2204	-0.0003281	0.1983	0.1954	6.67e-08	0.9711	29.1812
MVP SBP	AscAoD	rs10437954	A	G	A	G	-0.274	-0.0006791	0.8329	0.9073	2.63e-08	0.9567	31.0149
MVP SBP	AscAoD	rs10448275	T	G	T	G	0.1971	-0.01778	0.4946	0.4655	2.89e-09	0.01386	35.245
MVP SBP	AscAoD	rs10477176	A	G	A	G	0.1904	-0.004684	0.7439	0.7363	3.81e-07	0.5646	25.7793
MVP SBP	AscAoD	rs10477931	C	A	C	A	0.2124	-0.000196	0.7287	0.2463	1.108e-08	0.9813	32.6004
MVP SBP	AscAoD	rs10712836	GA	G	GA	G	0.2318	-0.01488	0.3274	0.7013	1.1e-09	0.06106	37.21
MVP SBP	AscAoD	rs10734252	A	G	A	G	-0.3026	0.00496	0.6206	0.6208	3.82e-17	0.5026	71.0475
MVP SBP	AscAoD	rs10747570	A	G	A	G	0.2932	-0.01435	0.3506	0.374	3.171e-17	0.05385	71.3952
MVP SBP	AscAoD	rs10774624	G	A	G	A	-0.481	0.01283	0.6576	0.4842	3.137e-19	0.07591	80.2309
MVP SBP	AscAoD	rs10788569	C	T	C	T	-0.2282	-0.002823	0.7503	0.2684	1e-08	0.7278	32.875
MVP SBP	AscAoD	rs10830278	T	A	T	A	0.259	0.00332	0.759	0.7967	1.1e-09	0.7109	37.1383
MVP SBP	AscAoD	rs10849594	T	C	T	C	-0.2334	-0.004638	0.8132	0.8092	1.23e-07	0.6124	28.0107
MVP SBP	AscAoD	rs10852858	T	C	T	C	0.2287	0.008263	0.4153	0.4365	6.764e-12	0.2535	47.1676
MVP SBP	AscAoD	rs10857147	T	A	T	A	-0.6298	-0.02311	0.7239	0.7102	3.052e-64	0.00346	286.629
MVP SBP	AscAoD	rs10928240	G	C	G	C	0.216	0.02127	0.6014	0.5992	8.496e-11	0.003637	42.0745
MVP SBP	AscAoD	rs11000752	T	G	T	G	-0.3584	-0.01616	0.8665	0.8684	4.21e-13	0.1263	52.6359
MVP SBP	AscAoD	rs11039216	T	C	T	C	0.3127	0.01606	0.5159	0.5339	1.226e-21	0.02554	91.4451
MVP SBP	AscAoD	rs11040595	T	G	T	G	-0.2754	0.003991	0.1304	0.1312	2.56e-08	0.7052	30.954
MVP SBP	AscAoD	rs1106243	A	G	A	G	-0.2049	0.0036	0.523	0.5077	8.33e-10	0.618	37.6349
MVP SBP	AscAoD	rs11064687	G	A	G	A	0.3775	0.01782	0.9175	0.04277	3.402e-08	0.3145	30.4594
MVP SBP	AscAoD	rs11066320	A	G	A	G	0.2464	0.00813	0.4165	0.4206	1.001e-11	0.2654	46.3302
MVP SBP	AscAoD	rs11105354	G	A	G	A	0.6003	0.01748	0.8382	0.1727	7.711e-42	0.06545	183.624
MVP SBP	AscAoD	rs111499603	T	C	T	C	-0.2714	0.001394	0.2456	0.2633	1.157e-11	0.8647	46.0362
MVP SBP	AscAoD	rs111524356	CGTGGATGCAGCA	C	CGTGGATGCAGCA	C	-0.2332	0.01003	0.4195	0.3676	4.181e-12	0.1799	48.1702
MVP SBP	AscAoD	rs11153018	A	G	A	G	0.304	-0.003967	0.1799	0.1834	1.248e-11	0.6688	45.841
MVP SBP	AscAoD	rs11154334	A	C	A	C	-0.1861	-0.00601	0.6055	0.5909	1.09e-07	0.4113	28.272
MVP SBP	AscAoD	rs11159096	A	G	A	G	-0.1795	-0.01218	0.5221	0.5073	1.03e-07	0.09086	28.3706
MVP SBP	AscAoD	rs11168516	T	C	T	C	0.2472	0.01197	0.2193	0.2163	4.473e-10	0.1702	38.9679
MVP SBP	AscAoD	rs111790405	T	C	T	C	1.0341	0.03556	0.0117	0.01328	5.69e-09	0.2608	33.9413
MVP SBP	AscAoD	rs111791351	T	C	T	C	0.2454	-0.008472	0.1487	0.1563	2.73e-07	0.391	26.4675
MVP SBP	AscAoD	rs112184198	A	G	A	G	-0.3872	0.03288	0.1016	0.1044	2.026e-12	0.005324	49.3819
MVP SBP	AscAoD	rs11222084	T	A	T	A	-0.2986	0.03374	0.6594	0.633	7.093e-17	5.791e-06	69.5686
MVP SBP	AscAoD	rs11229252	T	C	T	C	-0.3524	0.007682	0.0986	0.1094	7.118e-09	0.5023	33.484
MVP SBP	AscAoD	rs1124235	A	T	A	T	-0.2412	0.005028	0.8125	0.8709	2.97e-07	0.6405	26.2248
MVP SBP	AscAoD	rs11248866	A	G	A	G	-0.1949	0.01081	0.5811	0.6042	8.38e-09	0.1425	33.2499
MVP SBP	AscAoD	rs11256837	A	G	A	G	0.2655	0.01065	0.1956	0.2099	4.46e-09	0.229	34.3505
MVP SBP	AscAoD	rs11263441	A	G	A	G	-0.4016	-0.01644	0.1161	0.08096	5.767e-12	0.2123	47.4515
MVP SBP	AscAoD	rs1126930	C	G	C	G	0.6829	0.01282	0.0342	0.03446	3.26e-12	0.5155	48.5581
MVP SBP	AscAoD	rs112912733	A	C	A	C	-0.4206	0.05513	0.0955	0.09672	1.245e-12	5.691e-06	50.4772
MVP SBP	AscAoD	rs113397083	A	G	A	G	-0.5177	-0.01531	0.0827	0.07285	4.557e-16	0.2693	66.0507
MVP SBP	AscAoD	rs113744258	T	G	T	G	-0.2173	0.01861	0.4792	0.4863	7.04e-11	0.01043	42.5825
MVP SBP	AscAoD	rs11399965	T	TA	T	TA	-0.3065	-0.01428	0.5869	0.6101	1.767e-17	0.06301	72.4863
MVP SBP	AscAoD	rs1159201	A	G	A	G	0.1941	0.003797	0.7406	0.7248	2.34e-07	0.6365	26.791
MVP SBP	AscAoD	rs11592166	C	G	C	G	0.2508	0.00651	0.1955	0.2136	2.07e-08	0.4621	31.4804
MVP SBP	AscAoD	rs11617448	A	G	A	G	0.3324	0.002585	0.2889	0.2305	5.817e-19	0.7619	78.9912
MVP SBP	AscAoD	rs11622562	T	C	T	C	-0.1812	-0.004064	0.3202	0.3331	4.29e-07	0.5918	25.6183
MVP SBP	AscAoD	rs11636251	T	C	T	C	0.2247	-0.006059	0.4702	0.49	7.13e-11	0.3985	42.4197
MVP SBP	AscAoD	rs11688682	C	G	C	G	-0.2527	-0.00774	0.2384	0.2724	8.31e-08	0.354	28.7852
MVP SBP	AscAoD	rs11785041	T	C	T	C	0.2422	0.01279	0.2229	0.235	6.09e-10	0.1301	38.3703
MVP SBP	AscAoD	rs11876341	A	G	A	G	-0.2512	-0.008235	0.7007	0.6929	2.84e-11	0.2916	44.3973
MVP SBP	AscAoD	rs12034218	T	G	T	G	-0.2434	-0.009464	0.4093	0.4342	1.155e-11	0.1905	45.9676
MVP SBP	AscAoD	rs12035750	C	T	C	T	-0.2125	-0.001304	0.6445	0.3812	3.378e-09	0.8598	35.0372
MVP SBP	AscAoD	rs12088448	A	C	A	C	-0.1767	-0.02859	0.6235	0.6433	3.28e-07	0.000137	26.0808
MVP SBP	AscAoD	rs12116637	A	G	A	G	0.194	0.006222	0.2801	0.2852	5.14e-07	0.4345	25.2597
MVP SBP	AscAoD	rs12125786	G	C	G	C	-0.229	-0.003039	0.6523	0.6463	3.817e-10	0.6865	39.1479
MVP SBP	AscAoD	rs12149704	A	G	A	G	0.5477	-0.116	0.0547	0.06224	3.934e-11	2.62e-14	43.6492
MVP SBP	AscAoD	rs12194247	T	C	T	C	-0.3776	0.004513	0.1797	0.04848	4.826e-10	0.7882	38.6978
MVP SBP	AscAoD	rs12225683	A	T	A	T	-0.3358	0.01221	0.2352	0.2338	1.002e-11	0.1983	46.3946
MVP SBP	AscAoD	rs12258967	G	C	G	C	0.4531	0.02633	0.7071	0.7026	7.808e-34	0.0007973	146.773
MVP SBP	AscAoD	rs12449170	T	C	T	C	0.3022	-0.01117	0.557	0.5977	1.349e-19	0.128	81.8646
MVP SBP	AscAoD	rs12454712	T	C	T	C	0.1689	0.005083	0.6364	0.6215	6.27e-07	0.4893	24.8233
MVP SBP	AscAoD	rs12474446	A	T	A	T	-0.2755	-0.005269	0.2117	0.208	1.4e-11	0.5527	45.5956
MVP SBP	AscAoD	rs12476527	T	G	T	G	-0.5149	-0.01766	0.5692	0.6199	5.892e-50	0.01777	221.459
MVP SBP	AscAoD	rs1250259	T	A	T	A	-0.4518	0.005566	0.7447	0.7345	1.33e-09	0.4957	36.7773
MVP SBP	AscAoD	rs12506184	T	A	T	A	-0.381	0.02972	0.8789	0.8949	3.632e-13	0.01175	52.8673
MVP SBP	AscAoD	rs12547335	T	C	T	C	0.2518	0.01004	0.2063	0.1955	3.946e-10	0.2658	39.0392
MVP SBP	AscAoD	rs12569027	T	C	T	C	0.196	-0.01145	0.4106	0.4546	1.657e-08	0.1124	31.9046
MVP SBP	AscAoD	rs12635574	A	C	A	C	0.282	0.01184	0.249	0.2399	3.989e-13	0.16	52.5532
MVP SBP	AscAoD	rs12638862	G	A	G	A	0.258	0.001251	0.7348	0.2619	4.804e-12	0.8786	47.8434
MVP SBP	AscAoD	rs12647238	G	T	G	T	0.2669	-0.005459	0.5372	0.4827	1.071e-14	0.4462	59.8493
MVP SBP	AscAoD	rs12649662	A	T	A	T	-0.236	0.001232	0.2258	0.256	1.26e-08	0.8808	32.3391
MVP SBP	AscAoD	rs12656497	T	C	T	C	-0.43	-0.02753	0.4087	0.4027	1.085e-38	0.0001634	168.764
MVP SBP	AscAoD	rs12705390	A	G	A	G	0.7392	0.01611	0.1907	0.197	5.504e-69	0.07389	308.29
MVP SBP	AscAoD	rs12770172	A	G	A	G	0.227	-0.006457	0.7935	0.7871	8.95e-08	0.4628	28.5282
MVP SBP	AscAoD	rs12799126	T	G	T	G	0.3084	0.02044	0.2006	0.2003	1.745e-13	0.02237	54.1752
MVP SBP	AscAoD	rs12906962	C	T	C	T	-0.2324	-0.00695	0.6175	0.319	5.451e-11	0.3688	43.0989
MVP SBP	AscAoD	rs12909648	A	G	A	G	0.1881	-0.007349	0.4629	0.4798	1.46e-08	0.3074	32.0997
MVP SBP	AscAoD	rs12916871	A	C	A	C	0.1797	-0.0009314	0.5868	0.5662	4.41e-07	0.8977	25.4798
MVP SBP	AscAoD	rs1292058	A	T	A	T	-0.2774	0.003207	0.2771	0.26	7.006e-10	0.6991	38.0004
MVP SBP	AscAoD	rs12937989	A	G	A	G	-0.2313	-0.003631	0.3849	0.4224	6.908e-11	0.6179	42.4516
MVP SBP	AscAoD	rs12952051	T	C	T	C	-0.244	-0.03041	0.4188	0.4447	3.726e-12	2.733e-05	48.3243
MVP SBP	AscAoD	rs12955644	C	G	C	G	0.2738	0.013	0.8239	0.8174	2.91e-09	0.1625	35.2748
MVP SBP	AscAoD	rs13107325	T	C	T	C	-0.5532	-0.01941	0.0752	0.07169	1.137e-17	0.1636	73.333
MVP SBP	AscAoD	rs13141523	A	G	A	G	-0.1948	-0.003302	0.4113	0.414	4.697e-08	0.6514	29.7743
MVP SBP	AscAoD	rs13234407	A	G	A	G	-0.1928	0.01377	0.4645	0.4922	3.27e-09	0.05504	34.9767
MVP SBP	AscAoD	rs13408514	C	A	C	A	-0.2062	0.01124	0.6686	0.3311	5.882e-09	0.1418	33.929
MVP SBP	AscAoD	rs13431149	A	C	A	C	0.2055	0.01144	0.3773	0.3948	1.351e-09	0.1204	36.7472
MVP SBP	AscAoD	rs1378942	A	C	A	C	-0.324	-0.007209	0.6516	0.6795	1.078e-17	0.3488	73.4694
MVP SBP	AscAoD	rs140473396	GAC	G	GAC	G	0.9773	0.01634	0.9023	0.09379	2.855e-57	0.1994	254.176
MVP SBP	AscAoD	rs1407256	G	A	G	A	-0.2925	0.03304	0.8337	0.1491	5.96e-09	0.00122	33.8155
MVP SBP	AscAoD	rs140869992	A	G	A	G	-1.472	-0.0003722	0.0142	0.01452	1.034e-13	0.9907	55.3253
MVP SBP	AscAoD	rs1415293	A	T	A	T	0.2078	0.002485	0.6994	0.6831	9.44e-09	0.7476	32.9514
MVP SBP	AscAoD	rs142065594	TTG	T	TTG	T	-0.2276	-0.002476	0.5535	0.4893	7.497e-12	0.7297	46.9968
MVP SBP	AscAoD	rs142457531	CTGAA	C	CTGAA	C	-0.2282	-0.004425	0.2463	0.2723	3.187e-09	0.5829	35.1326
MVP SBP	AscAoD	rs1440371	A	G	A	G	0.217	0.0261	0.2827	0.2876	2.296e-09	0.001036	35.736
MVP SBP	AscAoD	rs144317085	A	T	A	T	-0.5118	0.004735	0.9657	0.96669	7.17e-07	0.8156	24.5471
MVP SBP	AscAoD	rs1449386	T	G	T	G	-0.2023	0.01702	0.3968	0.3735	5.5e-09	0.02204	33.9886
MVP SBP	AscAoD	rs1449544	A	C	A	C	0.2185	0.005167	0.5109	0.5465	3.537e-11	0.4742	43.8404
MVP SBP	AscAoD	rs146216988	C	CTTTCT	C	CTTTCT	-0.3262	0.01846	0.7644	0.2503	2.208e-14	0.02681	58.3596
MVP SBP	AscAoD	rs147202915	T	G	T	G	0.2407	0.008705	0.4659	0.486	1.394e-13	0.2269	54.8511
MVP SBP	AscAoD	rs149379258	TA	T	TA	T	-0.3067	-0.006721	0.8811	0.1195	2.337e-09	0.5447	35.7431
MVP SBP	AscAoD	rs159960	G	A	G	A	-0.2382	0.003847	0.4883	0.5532	3.491e-12	0.5956	48.51
MVP SBP	AscAoD	rs162366	A	G	A	G	-0.2418	-0.008278	0.4052	0.448	7.697e-13	0.25	51.4817
MVP SBP	AscAoD	rs167479	T	G	T	G	-0.4121	-0.00548	0.4565	0.4774	4.323e-36	0.445	156.897
MVP SBP	AscAoD	rs16927927	C	T	C	T	-0.2817	-0.03763	0.8471	0.1536	7.182e-10	0.0001573	37.9963
MVP SBP	AscAoD	rs17035646	A	G	A	G	0.4161	0.007888	0.3372	0.3346	1.834e-33	0.3022	145.465
MVP SBP	AscAoD	rs17114641	G	T	G	T	0.4605	0.01597	0.8951	0.07814	7.637e-16	0.2338	65.041
MVP SBP	AscAoD	rs17248480	A	G	A	G	-0.623	-0.01306	0.0289	0.0274	2.16e-08	0.5606	31.3318
MVP SBP	AscAoD	rs17608766	C	T	C	T	-0.4971	0.006324	0.8708	0.1477	1.093e-22	0.5313	96.1328
MVP SBP	AscAoD	rs17679259	A	G	A	G	0.3359	0.005365	0.869	0.8751	5.95e-11	0.6212	42.8731
MVP SBP	AscAoD	rs17804358	T	C	T	C	0.1909	-0.004798	0.5441	0.5757	8.67e-09	0.5086	33.0625
MVP SBP	AscAoD	rs1801253	G	C	G	C	0.2724	0.03136	0.7099	0.7363	4.191e-13	0.0001198	52.4854
MVP SBP	AscAoD	rs1815614	A	G	A	G	0.2405	-0.03517	0.5401	0.5728	2.14e-12	1.345e-06	49.4513
MVP SBP	AscAoD	rs182996269	T	C	T	C	-0.4017	0.008518	0.0877	0.1038	2.06e-09	0.4766	35.9463
MVP SBP	AscAoD	rs1840221	T	C	T	C	0.2246	-0.001692	0.2593	0.2548	2.84e-09	0.8378	35.305
MVP SBP	AscAoD	rs1860509	G	T	G	T	0.268	-0.01371	0.7757	0.1909	1.308e-09	0.1351	36.7642
MVP SBP	AscAoD	rs1870123	A	G	A	G	-0.1671	-0.009737	0.6249	0.6216	5.23e-07	0.1883	25.1805
MVP SBP	AscAoD	rs1887320	A	G	A	G	0.3107	0.008594	0.4655	0.4753	6.002e-22	0.2317	92.5289
MVP SBP	AscAoD	rs1898165	A	G	A	G	-0.166	0.01357	0.5266	0.5221	4.45e-07	0.06007	25.458
MVP SBP	AscAoD	rs198851	T	G	T	G	0.3513	-0.005533	0.1418	0.1505	3.332e-13	0.5828	52.9008
MVP SBP	AscAoD	rs199562446	T	C	T	C	-0.3412	0.01273	0.1252	0.1363	2.197e-09	0.2262	35.8318
MVP SBP	AscAoD	rs2001337	A	G	A	G	0.3179	0.02633	0.3599	0.3762	5.7e-20	0.0003764	83.9309
MVP SBP	AscAoD	rs2012071	A	G	A	G	-0.1697	-0.006201	0.4827	0.4506	3.07e-07	0.3923	26.1269
MVP SBP	AscAoD	rs201936061	T	TTC	T	TTC	0.6693	0.01615	0.0518	0.06531	1.558e-12	0.3182	49.9507
MVP SBP	AscAoD	rs2048240	C	T	C	T	0.2328	0.0001068	0.5273	0.4942	1.828e-12	0.9882	49.7666
MVP SBP	AscAoD	rs2059352	A	G	A	G	-0.2359	0.01887	0.333	0.3476	6.8e-11	0.01224	42.4657
MVP SBP	AscAoD	rs2071382	T	C	T	C	0.4092	0.0007727	0.4353	0.4695	1.554e-32	0.9151	140.68
MVP SBP	AscAoD	rs2075066	A	G	A	G	0.2507	-0.01553	0.1851	0.1734	4.396e-08	0.1071	29.9625
MVP SBP	AscAoD	rs2084600	G	A	G	A	-0.2336	-0.00136	0.5568	0.4732	1.969e-12	0.8498	49.5073
MVP SBP	AscAoD	rs2107595	A	G	A	G	0.4172	-0.0007665	0.1847	0.1513	3.247e-21	0.9391	89.4976
MVP SBP	AscAoD	rs2116942	T	G	T	G	0.2156	-0.006674	0.3977	0.3971	7.062e-10	0.3721	37.9456
MVP SBP	AscAoD	rs2139629	A	G	A	G	0.2072	0.01291	0.7722	0.7997	2.2e-07	0.1501	26.8324
MVP SBP	AscAoD	rs2179490	A	G	A	G	-0.2307	-0.006804	0.3692	0.4121	1.559e-11	0.3507	45.5033
MVP SBP	AscAoD	rs2188717	T	C	T	C	-0.3316	0.01125	0.1825	0.1974	1.042e-13	0.2135	55.2789
MVP SBP	AscAoD	rs2192768	C	T	C	T	-0.2313	-0.001624	0.4407	0.6325	2.583e-11	0.8272	44.4316
MVP SBP	AscAoD	rs220249	A	G	A	G	0.1722	0.002684	0.4342	0.4558	2.42e-07	0.7103	26.741
MVP SBP	AscAoD	rs2286525	G	A	G	A	0.353	0.00602	0.732	0.238	3.653e-19	0.4787	79.8648
MVP SBP	AscAoD	rs2290273	T	C	T	C	-0.1715	-0.006001	0.4886	0.5181	8.65e-07	0.4066	24.1478
MVP SBP	AscAoD	rs2300481	T	C	T	C	0.1709	0.002516	0.3787	0.3873	3.89e-07	0.7338	25.7172
MVP SBP	AscAoD	rs2306363	T	G	T	G	-0.3618	-0.01641	0.1937	0.2051	5.08e-17	0.06371	70.1406
MVP SBP	AscAoD	rs2428362	T	C	T	C	0.2407	0.001559	0.5357	0.5689	6.736e-12	0.8302	47.026
MVP SBP	AscAoD	rs2494184	T	C	T	C	-0.1893	-0.01603	0.401	0.4138	3.74e-08	0.02842	30.282
MVP SBP	AscAoD	rs2504776	T	C	T	C	-0.2861	0.004384	0.1101	0.08462	9.83e-08	0.7334	28.3849
MVP SBP	AscAoD	rs256904	A	T	A	T	-0.2384	-0.007668	0.2766	0.2551	5.81e-11	0.35	42.8953
MVP SBP	AscAoD	rs2571445	A	G	A	G	0.2053	0.005606	0.3689	0.3957	1.212e-09	0.4468	36.893
MVP SBP	AscAoD	rs2581468	T	C	T	C	0.2481	0.007627	0.8093	0.8184	3.47e-08	0.4124	30.3968
MVP SBP	AscAoD	rs2643826	C	T	C	T	0.4106	-0.01807	0.4571	0.5467	2.868e-29	0.01241	125.857
MVP SBP	AscAoD	rs267539	A	G	A	G	-0.1673	0.0008808	0.4635	0.4772	4.25e-07	0.9024	25.5468
MVP SBP	AscAoD	rs2707450	T	C	T	C	0.2234	0.01822	0.7357	0.7387	4.65e-09	0.02647	34.3808
MVP SBP	AscAoD	rs2761679	A	G	A	G	0.2023	-0.003734	0.6056	0.6313	7.09e-09	0.6144	33.6001
MVP SBP	AscAoD	rs2780841	T	C	T	C	-0.197	-0.01174	0.3134	0.2878	6.6e-08	0.1419	29.1304
MVP SBP	AscAoD	rs2823139	A	G	A	G	0.25	-0.006983	0.3392	0.3384	9.249e-12	0.3602	46.4032
MVP SBP	AscAoD	rs2848657	A	T	A	T	-0.2733	0.01079	0.1229	0.1299	5.2e-08	0.3117	29.6396
MVP SBP	AscAoD	rs2943646	A	G	A	G	-0.2825	-0.01242	0.3475	0.3526	5.926e-17	0.09662	69.856
MVP SBP	AscAoD	rs3096698	T	C	T	C	-0.2611	0.001251	0.3668	0.3522	6.194e-15	0.8679	60.7469
MVP SBP	AscAoD	rs3218248	A	G	A	G	0.6819	-0.04088	0.0208	0.01904	7.53e-07	0.1215	24.4874
MVP SBP	AscAoD	rs34070447	A	G	A	G	-0.1908	-0.005193	0.566	0.5744	4.68e-09	0.4742	34.2548
MVP SBP	AscAoD	rs34294937	A	T	A	T	0.2259	0.00802	0.2063	0.219	7.93e-08	0.3576	28.7918
MVP SBP	AscAoD	rs34556895	T	G	T	G	0.2143	0.006298	0.3107	0.3238	8.71e-09	0.4147	33.1863
MVP SBP	AscAoD	rs34797797	A	G	A	G	-0.2473	0.005572	0.4267	0.4683	1.071e-13	0.4379	55.1518
MVP SBP	AscAoD	rs34862067	AAAG	A	AAAG	A	-0.3753	-0.0514	0.88	0.1061	2.621e-12	1.308e-05	49.0261
MVP SBP	AscAoD	rs34868542	T	C	T	C	-0.2343	-0.01811	0.5701	0.5764	4.36e-11	0.01278	43.56
MVP SBP	AscAoD	rs34877991	C	G	C	G	-0.2	-0.004911	0.3978	0.4088	1.93e-08	0.5067	31.5617
MVP SBP	AscAoD	rs35175632	A	AT	A	AT	0.3039	0.01877	0.4496	0.4785	2.526e-18	0.009665	76.2611
MVP SBP	AscAoD	rs35444	G	A	G	A	0.3671	-0.006264	0.6147	0.3847	8.94e-29	0.3953	123.749
MVP SBP	AscAoD	rs35571646	CCTAT	C	CCTAT	C	-0.3742	-0.01661	0.3199	0.2931	1.947e-26	0.03515	113.011
MVP SBP	AscAoD	rs356833	A	G	A	G	0.206	0.01381	0.7496	0.7711	4.5e-08	0.1053	29.8574
MVP SBP	AscAoD	rs357489	A	T	A	T	-0.2397	-0.008137	0.7092	0.7333	2.91e-11	0.317	44.3334
MVP SBP	AscAoD	rs35979968	T	C	T	C	-0.3319	0.003077	0.256	0.2749	2.869e-16	0.7019	66.8286
MVP SBP	AscAoD	rs368910700	GTAAA	G	GTAAA	G	-0.2629	-0.01265	0.6287	0.3868	1.902e-14	0.08563	58.748
MVP SBP	AscAoD	rs3733215	T	C	T	C	-0.2212	-0.009013	0.4115	0.4182	5.08e-11	0.2179	43.0834
MVP SBP	AscAoD	rs373496042	GTTTTTTTTCTTTTTTTT	G	GTTTTTTTTCTTTTTTTT	G	0.3572	0.01441	0.8829	0.1305	5.856e-10	0.1985	38.324
MVP SBP	AscAoD	rs3736290	A	C	A	C	0.1926	0.004425	0.5181	0.5311	5.864e-09	0.5418	33.8576
MVP SBP	AscAoD	rs3740781	T	C	T	C	0.2255	-0.001992	0.6604	0.7402	5.201e-10	0.8087	38.5904
MVP SBP	AscAoD	rs3744010	A	G	A	G	-0.2759	0.00687	0.292	0.2432	1.047e-13	0.4106	55.3039
MVP SBP	AscAoD	rs3745348	T	C	T	C	0.2599	0.01666	0.3421	0.2952	3.738e-14	0.0337	57.4149
MVP SBP	AscAoD	rs3772840	T	C	T	C	-0.1846	-0.007649	0.4362	0.4205	3.406e-08	0.2921	30.5471
MVP SBP	AscAoD	rs3790604	A	C	A	C	0.6346	0.01025	0.0813	0.07447	2.051e-23	0.4527	99.5602
MVP SBP	AscAoD	rs3796592	C	T	C	T	0.2949	0.01016	0.7958	0.2068	2.235e-12	0.25	49.3005
MVP SBP	AscAoD	rs3800684	C	G	C	G	0.239	0.003252	0.3679	0.3918	2.513e-11	0.6609	44.5687
MVP SBP	AscAoD	rs3802228	A	G	A	G	0.2144	0.01983	0.4325	0.4609	1.363e-10	0.005861	41.2056
MVP SBP	AscAoD	rs3821843	G	A	G	A	0.3337	-0.01066	0.6923	0.3193	9.087e-19	0.1739	78.3483
MVP SBP	AscAoD	rs3821964	T	C	T	C	-0.1776	0.005391	0.6057	0.5959	1.79e-07	0.4622	27.2853
MVP SBP	AscAoD	rs3918226	T	C	T	C	0.5088	-0.00197	0.0776	0.08135	2.01e-13	0.8823	54.0607
MVP SBP	AscAoD	rs4109837	A	T	A	T	-0.2287	0.01343	0.302	0.2918	1.459e-10	0.0882	41.0389
MVP SBP	AscAoD	rs414992	T	C	T	C	0.3128	0.002638	0.1365	0.1326	8.512e-11	0.8028	42.1153
MVP SBP	AscAoD	rs42377	A	G	A	G	-0.2575	0.01	0.3172	0.2974	1.35e-13	0.2067	54.7515
MVP SBP	AscAoD	rs42398	T	C	T	C	0.2118	0.02208	0.8279	0.8556	7.56e-07	0.0313	24.4886
MVP SBP	AscAoD	rs4291	T	A	T	A	-0.2063	0.002067	0.629	0.625	1.414e-09	0.7812	36.6007
MVP SBP	AscAoD	rs4572866	T	C	T	C	0.1931	0.0016	0.6682	0.6453	5.69e-08	0.8304	29.4215
MVP SBP	AscAoD	rs4651224	T	C	T	C	0.1917	0.004138	0.4766	0.4448	4.19e-08	0.5697	29.9991
MVP SBP	AscAoD	rs4681794	C	T	C	T	0.2105	0.01167	0.6394	0.3276	1.015e-09	0.128	37.2277
MVP SBP	AscAoD	rs4712120	G	T	G	T	-0.1971	-0.02434	0.576	0.4374	3.194e-09	0.0007721	35.0336
MVP SBP	AscAoD	rs4768862	G	A	G	A	-0.264	-0.02991	0.6197	0.3299	1.336e-14	8.942e-05	59.2406
MVP SBP	AscAoD	rs4854572	A	G	A	G	-0.1687	-0.000858	0.4388	0.4591	6.49e-07	0.9053	24.7646
MVP SBP	AscAoD	rs4858758	T	C	T	C	-0.2685	-0.005965	0.3923	0.3916	1.67e-15	0.4181	63.4788
MVP SBP	AscAoD	rs4980470	A	G	A	G	0.1718	-0.01098	0.5874	0.581	1.98e-07	0.1309	27.1031
MVP SBP	AscAoD	rs527953512	CA	C	CA	C	0.1902	0.02994	0.4009	0.4119	3.568e-08	5.229e-05	30.3936
MVP SBP	AscAoD	rs544625	A	G	A	G	-0.1868	0.009512	0.6674	0.7076	7.41e-08	0.2282	28.9798
MVP SBP	AscAoD	rs555625	C	T	C	T	0.3617	-0.0608	0.9023	0.0684	8.463e-10	1.932e-05	37.7109
MVP SBP	AscAoD	rs55799551	G	C	G	C	0.2034	0.0135	0.6546	0.6333	4.46e-08	0.07078	29.8962
MVP SBP	AscAoD	rs558074929	AT	A	AT	A	0.2665	-0.002867	0.7851	0.2304	6.258e-11	0.7376	42.6652
MVP SBP	AscAoD	rs56073414	A	C	A	C	-0.4144	-0.01406	0.1057	0.1156	9.398e-13	0.2149	51.0486
MVP SBP	AscAoD	rs56123029	T	C	T	C	-0.2041	-0.03889	0.7845	0.7988	2.18e-07	1.404e-05	26.8345
MVP SBP	AscAoD	rs56388530	C	T	C	T	0.3159	-0.01645	0.7315	0.2431	9.325e-18	0.04769	73.6892
MVP SBP	AscAoD	rs56394279	T	C	T	C	-0.2361	0.01089	0.4838	0.5282	7.372e-13	0.1302	51.4992
MVP SBP	AscAoD	rs566791419	G	GA	G	GA	0.2616	-0.008874	0.2311	0.2236	2.146e-11	0.3026	44.7633
MVP SBP	AscAoD	rs568240689	C	CAA	C	CAA	0.2119	-0.01084	0.5943	0.4422	5.292e-10	0.136	38.6147
MVP SBP	AscAoD	rs569550	T	G	T	G	-0.3991	-0.01345	0.6064	0.6156	1.14e-30	0.06862	132.283
MVP SBP	AscAoD	rs57400569	A	G	A	G	-0.2174	0.02567	0.2134	0.2139	4.342e-08	0.003323	29.9873
MVP SBP	AscAoD	rs57591036	A	G	A	G	0.2358	0.01145	0.3041	0.3277	1.182e-10	0.1334	41.5074
MVP SBP	AscAoD	rs576345045	C	CCCAGCA	C	CCCAGCA	-0.6448	-0.02414	0.9566	0.04099	2.868e-14	0.1854	57.8174
MVP SBP	AscAoD	rs57866767	C	T	C	T	0.306	0.002633	0.5435	0.4363	7.994e-21	0.7159	87.5684
MVP SBP	AscAoD	rs57874285	A	C	A	C	0.1738	0.001488	0.3989	0.397	4.41e-07	0.8392	25.526
MVP SBP	AscAoD	rs58068637	TAA	T	TAA	T	0.2638	-0.0106	0.599	0.3938	1.813e-14	0.1529	58.8075
MVP SBP	AscAoD	rs59652089	T	C	T	C	-0.4044	0.004122	0.1735	0.1375	1.571e-17	0.6908	72.4828
MVP SBP	AscAoD	rs599550	A	G	A	G	-0.338	0.001673	0.8602	0.8437	3.51e-11	0.8659	43.9231
MVP SBP	AscAoD	rs6026739	T	A	T	A	-0.3899	-0.03611	0.8587	0.8833	2.347e-15	0.00133	62.8024
MVP SBP	AscAoD	rs6031431	G	A	G	A	-0.2792	0.004878	0.5418	0.4611	5.648e-17	0.5009	70.2979
MVP SBP	AscAoD	rs6054200	A	G	A	G	0.1786	0.02831	0.5898	0.5841	1.2e-07	9.406e-05	28.0869
MVP SBP	AscAoD	rs60691990	C	T	C	T	0.3528	-0.01554	0.6921	0.3413	1.034e-21	0.04096	91.9097
MVP SBP	AscAoD	rs60772526	C	T	C	T	0.6519	-0.02343	0.8778	0.0747	6.666e-33	0.08545	142.553
MVP SBP	AscAoD	rs62020769	T	C	T	C	-0.2064	0.01357	0.4871	0.5088	2.11e-09	0.0599	35.7916
MVP SBP	AscAoD	rs62049427	A	G	A	G	0.5592	-0.1154	0.0563	0.06497	9.255e-12	1.431e-14	46.5057
MVP SBP	AscAoD	rs62059712	C	T	C	T	0.3944	0.006028	0.9237	0.08378	1.958e-09	0.6455	36.0365
MVP SBP	AscAoD	rs6271	T	C	T	C	-0.4113	0.0009716	0.0683	0.07382	9.223e-10	0.9433	37.461
MVP SBP	AscAoD	rs6438253	A	G	A	G	0.2098	0.01369	0.529	0.4948	3.48e-10	0.0573	39.4565
MVP SBP	AscAoD	rs6454092	G	A	G	A	0.2277	-0.01396	0.47	0.5123	7.533e-12	0.05148	46.756
MVP SBP	AscAoD	rs6503413	T	C	T	C	-0.2513	-0.002015	0.5323	0.5498	1.138e-14	0.7797	59.7886
MVP SBP	AscAoD	rs6595838	A	G	A	G	0.3426	0.01401	0.3522	0.3065	9.061e-22	0.07408	92.0955
MVP SBP	AscAoD	rs66723505	A	G	A	G	0.2549	-0.004173	0.692	0.7222	1.04e-12	0.6034	50.696
MVP SBP	AscAoD	rs6689862	T	C	T	C	-0.3367	0.02147	0.9147	0.91738	9.78e-08	0.09787	28.3826
MVP SBP	AscAoD	rs6731373	A	G	A	G	0.1878	-0.00475	0.3309	0.3577	1.93e-07	0.5252	27.0631
MVP SBP	AscAoD	rs67372037	A	ATG	A	ATG	-0.1883	0.001009	0.5353	0.5806	1.659e-08	0.8902	31.7839
MVP SBP	AscAoD	rs67605425	A	C	A	C	-0.2231	-0.01596	0.3838	0.3884	4.011e-09	0.03136	34.6514
MVP SBP	AscAoD	rs6793656	G	A	G	A	-0.2657	0.02197	0.8567	0.154	9.528e-09	0.0272	32.9322
MVP SBP	AscAoD	rs6815273	A	G	A	G	-0.3283	-0.0004514	0.3927	0.433	5.699e-18	0.9507	74.6405
MVP SBP	AscAoD	rs687914	T	G	T	G	0.2769	0.002832	0.239	0.2518	1.415e-11	0.7337	45.6119
MVP SBP	AscAoD	rs6914824	T	C	T	C	0.2359	-0.01972	0.1681	0.1875	6.78e-08	0.03169	29.1402
MVP SBP	AscAoD	rs693367	A	G	A	G	-0.1749	-0.006979	0.659	0.6733	5.17e-07	0.3612	25.2593
MVP SBP	AscAoD	rs6954	T	C	T	C	-0.1861	-0.00451	0.3853	0.3939	2.81e-08	0.5382	30.8605
MVP SBP	AscAoD	rs6963853	A	G	A	G	0.1966	-0.004069	0.4442	0.4291	5.405e-09	0.576	34.0335
MVP SBP	AscAoD	rs7012636	A	G	A	G	0.2083	-0.01038	0.527	0.5622	8.69e-10	0.1519	37.5336
MVP SBP	AscAoD	rs7023828	T	C	T	C	-0.2221	0.004515	0.4287	0.4148	2.92e-11	0.5358	44.2185
MVP SBP	AscAoD	rs702814	T	C	T	C	-0.1963	0.007145	0.4861	0.5086	1.813e-08	0.3201	31.6366
MVP SBP	AscAoD	rs7042283	T	G	T	G	-0.2575	-0.007324	0.8509	0.857	2.2e-08	0.4743	31.3357
MVP SBP	AscAoD	rs7096715	T	C	T	C	0.1675	-0.01638	0.4086	0.4257	7.45e-07	0.02468	24.5582
MVP SBP	AscAoD	rs7102852	A	G	A	G	-0.2678	-0.0007995	0.2175	0.2308	3.862e-11	0.9253	43.7231
MVP SBP	AscAoD	rs7125196	C	T	C	T	0.2642	-0.002601	0.8548	0.1141	2.184e-08	0.8165	31.3315
MVP SBP	AscAoD	rs7128382	A	C	A	C	0.2688	-0.002756	0.2123	0.1663	3.688e-11	0.7759	43.8335
MVP SBP	AscAoD	rs7134677	T	C	T	C	-0.3406	-0.01903	0.2925	0.2978	1.7e-20	0.0159	86.1305
MVP SBP	AscAoD	rs7218605	T	C	T	C	-0.1822	-0.008067	0.5037	0.5168	1.672e-08	0.2611	31.8194
MVP SBP	AscAoD	rs7221807	T	C	T	C	-0.2417	-0.003356	0.5569	0.5689	1.55e-13	0.642	54.6333
MVP SBP	AscAoD	rs7226575	T	C	T	C	-0.2713	-0.001419	0.8304	0.92197	1.7e-07	0.9159	27.3253
MVP SBP	AscAoD	rs7245273	A	G	A	G	-0.2354	0.01183	0.3347	0.3257	9.14e-12	0.1214	46.5559
MVP SBP	AscAoD	rs7255	C	T	C	T	-0.1924	-0.01978	0.4803	0.557	2.944e-09	0.006271	35.2631
MVP SBP	AscAoD	rs72677850	A	G	A	G	-1.0652	-0.03262	0.0197	0.01886	1.49e-13	0.2246	54.5672
MVP SBP	AscAoD	rs72756346	T	G	T	G	-0.2047	0.007797	0.2739	0.284	4.788e-08	0.3275	29.797
MVP SBP	AscAoD	rs72831344	T	C	T	C	-0.3366	-0.01862	0.1307	0.1458	1.015e-11	0.06743	46.24
MVP SBP	AscAoD	rs72834448	A	G	A	G	0.3067	-0.006133	0.1195	0.1239	2.98e-08	0.5734	30.7594
MVP SBP	AscAoD	rs72865183	T	C	T	C	-0.2245	-0.01653	0.2381	0.1914	1.403e-08	0.07064	32.1397
MVP SBP	AscAoD	rs72910063	T	C	T	C	0.3537	-0.003252	0.1181	0.1132	3.09e-11	0.7752	44.2025
MVP SBP	AscAoD	rs72931748	A	G	A	G	0.2925	-0.08805	0.901	0.91232	4.03e-07	4.387e-12	25.698
MVP SBP	AscAoD	rs73099903	T	C	T	C	0.3724	0.004613	0.0767	0.0825	8.77e-09	0.726	33.1292
MVP SBP	AscAoD	rs7313782	A	G	A	G	0.2709	-0.01249	0.2666	0.2919	3.291e-11	0.1139	44.0857
MVP SBP	AscAoD	rs731749	A	G	A	G	0.3506	-0.007368	0.0783	0.08855	3.8e-07	0.567	25.8182
MVP SBP	AscAoD	rs736107	A	G	A	G	-0.1803	0.001951	0.3295	0.3442	5.71e-07	0.7974	25.0834
MVP SBP	AscAoD	rs73744859	T	C	T	C	-0.4055	-0.01181	0.9498	0.95205	2.32e-07	0.4818	26.7516
MVP SBP	AscAoD	rs7412	T	C	T	C	-0.3738	-0.01379	0.0833	0.07872	1.86e-10	0.3022	40.5511
MVP SBP	AscAoD	rs750416	T	C	T	C	-0.1676	-0.006078	0.4619	0.4412	8.97e-07	0.402	24.1568
MVP SBP	AscAoD	rs75392157	T	G	T	G	-0.5716	-0.02889	0.1138	0.1187	1.312e-25	0.01044	109.597
MVP SBP	AscAoD	rs75460349	A	C	A	C	-0.6745	-0.02434	0.9752	0.97654	2.27e-08	0.3098	31.2284
MVP SBP	AscAoD	rs7547570	A	G	A	G	0.1757	0.004437	0.3986	0.3773	1.78e-07	0.5504	27.3442
MVP SBP	AscAoD	rs7550273	C	G	C	G	-0.1935	-0.0122	0.3928	0.403	8.503e-09	0.09634	33.1653
MVP SBP	AscAoD	rs7581849	A	G	A	G	0.2227	-0.00711	0.6388	0.6154	5.89e-10	0.3346	38.268
MVP SBP	AscAoD	rs758374	C	T	C	T	-0.2097	-0.01042	0.71	0.3047	7.699e-09	0.18	33.3721
MVP SBP	AscAoD	rs7601637	G	A	G	A	0.2175	-0.02323	0.6938	0.2773	5.587e-10	0.003558	38.3976
MVP SBP	AscAoD	rs76106973	A	G	A	G	0.7747	-0.02636	0.0214	0.02187	3.191e-08	0.2836	30.5767
MVP SBP	AscAoD	rs76206723	A	G	A	G	-0.4119	0.01196	0.107	0.1051	3.432e-13	0.3084	52.9603
MVP SBP	AscAoD	rs76326501	C	A	C	A	0.5265	0.0144	0.9166	0.09124	1.539e-16	0.2509	68.1013
MVP SBP	AscAoD	rs7671947	C	T	C	T	0.3182	0.01548	0.8736	0.1037	2.216e-09	0.1915	35.7748
MVP SBP	AscAoD	rs7672622	A	G	A	G	0.2647	0.002935	0.7352	0.7482	2.33e-11	0.7234	44.6804
MVP SBP	AscAoD	rs7719885	G	A	G	A	0.3611	-0.02712	0.6222	0.3599	7.987e-26	0.0003023	110.189
MVP SBP	AscAoD	rs7763558	A	G	A	G	0.3526	0.01362	0.3991	0.3222	2.632e-24	0.07521	103.254
MVP SBP	AscAoD	rs7796089	C	G	C	G	-0.236	-0.01708	0.3394	0.3495	2.39e-11	0.02294	44.6966
MVP SBP	AscAoD	rs7837090	C	G	C	G	0.2503	0.001351	0.8081	0.8029	4.83e-09	0.8812	34.2006
MVP SBP	AscAoD	rs7847526	C	T	C	T	-0.2558	-0.01875	0.8484	0.1271	4.256e-08	0.08209	30.0032
MVP SBP	AscAoD	rs7889	C	G	C	G	-0.2499	-0.0003243	0.3904	0.3628	3.733e-14	0.9652	57.3462
MVP SBP	AscAoD	rs7894027	T	C	T	C	0.1992	-0.00147	0.3436	0.3498	1.67e-08	0.8448	31.8441
MVP SBP	AscAoD	rs7903146	T	C	T	C	0.2209	-0.0105	0.2906	0.2905	4.408e-10	0.1846	38.939
MVP SBP	AscAoD	rs7964067	A	G	A	G	0.2223	-0.01443	0.185	0.1685	8.14e-07	0.1332	24.2955
MVP SBP	AscAoD	rs79692989	T	C	T	C	-0.3226	-0.02015	0.0954	0.1052	3.7e-08	0.08266	30.3063
MVP SBP	AscAoD	rs79771286	A	T	A	T	-0.2379	-0.02561	0.8345	0.8554	8.68e-08	0.01196	28.7093
MVP SBP	AscAoD	rs79944483	G	A	G	A	-0.5679	0.05879	0.9583	0.04594	2.126e-10	0.0006185	40.3523
MVP SBP	AscAoD	rs8009025	C	T	C	T	-0.2831	-0.004768	0.7962	0.2045	4.324e-12	0.5941	47.9108
MVP SBP	AscAoD	rs8078112	C	T	C	T	-0.1913	-0.007076	0.5367	0.4282	2.651e-08	0.3299	30.9252
MVP SBP	AscAoD	rs8104223	G	A	G	A	-0.2141	-0.01529	0.7067	0.3193	5.325e-09	0.04682	34.0331
MVP SBP	AscAoD	rs8104559	T	C	T	C	-0.2407	-0.004525	0.8418	0.8518	1.96e-07	0.6557	27.0265
MVP SBP	AscAoD	rs821317	A	G	A	G	0.2242	0.02027	0.1995	0.1319	1.46e-07	0.05665	27.6982
MVP SBP	AscAoD	rs869398	A	C	A	C	0.2082	0.01298	0.3911	0.4263	9.215e-10	0.07323	37.4976
MVP SBP	AscAoD	rs8904	A	G	A	G	0.2118	-0.01462	0.4023	0.3623	1.576e-10	0.04966	40.9445
MVP SBP	AscAoD	rs896693	A	G	A	G	-0.2105	-0.006625	0.422	0.4295	2.71e-09	0.365	35.3588
MVP SBP	AscAoD	rs9303406	C	T	C	T	-0.1846	0.007404	0.5749	0.4063	2.318e-08	0.3133	31.2922
MVP SBP	AscAoD	rs9349379	G	A	G	A	0.2254	0.01598	0.6016	0.4069	1.825e-10	0.02861	40.5416
MVP SBP	AscAoD	rs9356632	A	G	A	G	-0.2976	-0.02302	0.1762	0.1293	2.08e-11	0.03153	44.9262
MVP SBP	AscAoD	rs9368222	A	C	A	C	0.2257	-0.009966	0.2637	0.2618	9.52e-10	0.2197	37.412
MVP SBP	AscAoD	rs9398815	C	T	C	T	-0.3614	0.02192	0.583	0.4535	7.758e-25	0.002379	106.014
MVP SBP	AscAoD	rs9401025	C	A	C	A	0.203	-0.007028	0.5712	0.4714	9.269e-09	0.3282	32.8841
MVP SBP	AscAoD	rs9506725	T	C	T	C	0.2608	0.008968	0.6487	0.6318	2.43e-14	0.2254	58.1518
MVP SBP	AscAoD	rs9508495	T	C	T	C	-0.2242	-0.006102	0.6709	0.7622	1.358e-09	0.4679	36.717
MVP SBP	AscAoD	rs9532959	A	G	A	G	0.3286	-0.002292	0.0835	0.07397	3.29e-07	0.8673	26.0353
MVP SBP	AscAoD	rs9549328	T	C	T	C	0.2665	-0.01367	0.2246	0.2284	1.317e-11	0.1105	45.7511
MVP SBP	AscAoD	rs9603376	A	C	A	C	0.3807	-0.002487	0.4693	0.5065	5.55e-30	0.7294	129.145
MVP SBP	AscAoD	rs9818220	T	C	T	C	-0.2099	-0.01402	0.7293	0.7552	6.49e-08	0.09603	29.2659
MVP SBP	AscAoD	rs9849301	T	C	T	C	0.2392	0.003962	0.1412	0.1281	6.88e-07	0.7119	24.628
MVP SBP	AscAoD	rs9912738	C	T	C	T	-0.2037	0.004484	0.6214	0.3381	8.623e-09	0.5568	33.1112
MVP PP	AscAoD	rs10086284	A	G	A	G	0.1512	-0.009893	0.3113	0.2997	2.01e-08	0.2068	31.5936
MVP PP	AscAoD	rs10088725	A	G	A	G	-0.189	0.0299	0.5801	0.622	1.072e-13	5.815e-05	55.3677
MVP PP	AscAoD	rs10174214	A	C	A	C	-0.2836	0.07353	0.3249	0.324	7.932e-28	6.782e-22	119.898
MVP PP	AscAoD	rs10195252	T	C	T	C	0.1404	0.00137	0.5704	0.592	4.39e-08	0.8511	30.0784
MVP PP	AscAoD	rs10197337	C	G	C	G	-0.1918	-0.01789	0.1561	0.1335	4.03e-08	0.09309	30.2027
MVP PP	AscAoD	rs1036821	A	G	A	G	0.1536	0.02488	0.2957	0.3059	1.664e-08	0.001518	31.8893
MVP PP	AscAoD	rs10487988	A	T	A	T	0.1946	-0.01593	0.1707	0.1811	1.09e-08	0.0885	32.7588
MVP PP	AscAoD	rs10580742	A	AAAGT	A	AAAGT	-0.3171	0.01836	0.155	0.17	9.73e-20	0.05548	82.5547
MVP PP	AscAoD	rs1061808	T	G	T	G	-0.25	0.003658	0.3698	0.3768	1.086e-23	0.6215	100.805
MVP PP	AscAoD	rs10732433	T	C	T	C	0.1784	-0.00133	0.445	0.4284	8.576e-13	0.8559	50.9225
MVP PP	AscAoD	rs10770612	G	A	G	A	0.2502	0.01769	0.7997	0.2007	1.617e-15	0.04758	63.4915
MVP PP	AscAoD	rs10830959	A	G	A	G	-0.1352	0.006422	0.6985	0.7099	2.96e-07	0.4164	26.2268
MVP PP	AscAoD	rs10857147	T	A	T	A	-0.2136	-0.02311	0.7235	0.7102	1.769e-14	0.00346	58.613
MVP PP	AscAoD	rs10956797	A	T	A	T	0.1522	0.01488	0.7017	0.7054	7.67e-08	0.06047	28.9239
MVP PP	AscAoD	rs11000752	T	G	T	G	-0.2218	-0.01616	0.8663	0.8684	2.12e-09	0.1263	35.9352
MVP PP	AscAoD	rs11082394	T	C	T	C	-0.2353	0.01136	0.3331	0.325	1.154e-19	0.1369	82.5362
MVP PP	AscAoD	rs11187844	A	C	A	C	-0.2729	0.01749	0.1188	0.118	1.101e-12	0.1194	50.7703
MVP PP	AscAoD	rs11191359	T	A	T	A	0.3377	-0.01533	0.896	0.92139	4.247e-15	0.2518	61.6773
MVP PP	AscAoD	rs11222084	T	A	T	A	-0.4622	0.03374	0.6581	0.633	5.441e-67	5.791e-06	299.666
MVP PP	AscAoD	rs112259853	T	TTTTTG	T	TTTTTG	-0.1435	0.007309	0.341	0.3559	3.218e-08	0.3297	30.4619
MVP PP	AscAoD	rs112557609	A	G	A	G	0.1956	0.002668	0.328	0.3481	9.278e-13	0.725	50.9608
MVP PP	AscAoD	rs11256837	A	G	A	G	0.2325	0.01065	0.197	0.2099	5.34e-12	0.229	47.5977
MVP PP	AscAoD	rs112668446	A	G	A	G	-0.3785	0.01308	0.0779	0.07998	2.803e-16	0.3303	66.8297
MVP PP	AscAoD	rs11295701	C	CA	C	CA	0.161	0.008813	0.721	0.3022	2.237e-08	0.271	31.2512
MVP PP	AscAoD	rs113108263	T	G	T	G	0.729	-0.07088	0.0398	0.04811	1.096e-14	5.316e-05	59.7629
MVP PP	AscAoD	rs113715277	T	TTCTG	T	TTCTG	0.2026	-0.006704	0.7085	0.7148	9.962e-12	0.3989	46.2217
MVP PP	AscAoD	rs113744258	T	G	T	G	-0.1662	0.01861	0.4796	0.4863	2.778e-11	0.01043	44.1959
MVP PP	AscAoD	rs11399965	T	TA	T	TA	-0.1525	-0.01428	0.5877	0.6101	1.54e-08	0.06301	31.9016
MVP PP	AscAoD	rs11451130	AT	A	AT	A	0.1385	-0.006448	0.6052	0.385	2.712e-08	0.3821	30.9386
MVP PP	AscAoD	rs11458422	AC	A	AC	A	-0.2791	-0.04316	0.8625	0.1397	1.861e-14	3.346e-05	58.7918
MVP PP	AscAoD	rs1155422	T	G	T	G	-0.1685	0.02354	0.5118	0.5334	1.112e-10	0.001063	41.6791
MVP PP	AscAoD	rs11641374	A	C	A	C	-0.1702	0.0141	0.5815	0.5933	5.16e-11	0.05551	43.1837
MVP PP	AscAoD	rs11690961	C	A	C	A	0.3482	0.01234	0.8922	0.1167	1.863e-17	0.2682	72.1257
MVP PP	AscAoD	rs117770268	T	C	T	C	-0.4024	0.005868	0.0435	0.02061	8.18e-08	0.8161	28.7868
MVP PP	AscAoD	rs11783703	A	G	A	G	0.4663	-0.009321	0.2092	0.2235	5.279e-55	0.2786	243.214
MVP PP	AscAoD	rs117870289	T	C	T	C	0.9026	-0.07261	0.0132	0.01473	1.621e-10	0.01464	40.8622
MVP PP	AscAoD	rs117964596	T	C	T	C	-0.4439	-0.01042	0.9695	0.96721	1.54e-07	0.6113	27.5315
MVP PP	AscAoD	rs11853359	A	G	A	G	0.1798	-0.04699	0.3548	0.3345	2.941e-12	6.192e-10	48.5669
MVP PP	AscAoD	rs11899888	G	A	G	A	0.2701	-0.03304	0.8602	0.1568	1.148e-12	0.0008509	50.5222
MVP PP	AscAoD	rs12034218	T	G	T	G	-0.1666	-0.009464	0.4104	0.4342	5.069e-10	0.1905	38.6439
MVP PP	AscAoD	rs1205445	A	G	A	G	0.1377	-0.01743	0.3373	0.3405	4.21e-07	0.02417	25.6289
MVP PP	AscAoD	rs12203179	G	C	G	C	-0.3528	0.0265	0.8396	0.8578	3.703e-26	0.009717	112.245
MVP PP	AscAoD	rs12224337	A	G	A	G	0.1406	0.001393	0.4863	0.5087	8.42e-09	0.8455	33.204
MVP PP	AscAoD	rs12258967	G	C	G	C	0.2252	0.02633	0.7069	0.7026	7.571e-16	0.0007973	65.1521
MVP PP	AscAoD	rs12264186	T	C	T	C	0.1845	-0.001809	0.1806	0.187	7.033e-09	0.8442	33.4512
MVP PP	AscAoD	rs12406089	G	C	G	C	0.2275	0.02263	0.6564	0.6569	1.658e-17	0.002676	72.6006
MVP PP	AscAoD	rs12412313	A	G	A	G	0.1688	-0.008081	0.7737	0.7654	3.17e-08	0.3407	30.6299
MVP PP	AscAoD	rs12416331	A	T	A	T	-0.5987	0.006568	0.0909	0.07769	5.938e-42	0.623	184.307
MVP PP	AscAoD	rs12427254	T	C	T	C	-0.1991	-0.001847	0.187	0.2141	1.178e-08	0.8326	32.5456
MVP PP	AscAoD	rs12449170	T	C	T	C	0.2264	-0.01117	0.5583	0.5977	1.374e-19	0.128	82.0111
MVP PP	AscAoD	rs12453125	G	A	G	A	0.1554	0.01176	0.4698	0.5914	4.527e-09	0.1072	34.3883
MVP PP	AscAoD	rs12463278	A	T	A	T	0.242	0.001039	0.2051	0.2102	1.789e-13	0.907	54.1052
MVP PP	AscAoD	rs12476527	T	G	T	G	-0.2461	-0.01766	0.5707	0.6199	2.553e-21	0.01777	89.5935
MVP PP	AscAoD	rs12485003	A	G	A	G	0.4076	-0.06589	0.0889	0.08692	1.484e-16	2.927e-07	68.0792
MVP PP	AscAoD	rs1250259	T	A	T	A	-0.4236	0.005566	0.7437	0.7345	2.539e-16	0.4957	67.1322
MVP PP	AscAoD	rs12511169	T	C	T	C	0.1493	0.005688	0.6456	0.6438	7.39e-09	0.4469	33.4873
MVP PP	AscAoD	rs12656497	T	C	T	C	-0.2268	-0.02753	0.4085	0.4027	5.539e-20	0.0001634	83.634
MVP PP	AscAoD	rs12705390	A	G	A	G	0.7464	0.01611	0.1908	0.197	7.09e-124	0.07389	561.464
MVP PP	AscAoD	rs12807220	A	G	A	G	-0.1737	0.00644	0.3475	0.3601	4.07e-11	0.393	43.6202
MVP PP	AscAoD	rs12951622	G	C	G	C	-0.4001	0.02337	0.9316	0.92509	1.114e-13	0.08833	55.101
MVP PP	AscAoD	rs12966571	A	G	A	G	-0.217	-0.001782	0.1232	0.1288	2.36e-07	0.8686	26.6944
MVP PP	AscAoD	rs12982298	T	G	T	G	0.2254	-0.02769	0.3398	0.3641	1.32e-16	0.0002192	68.6705
MVP PP	AscAoD	rs13026245	T	C	T	C	-0.2918	0.02949	0.1744	0.1706	8.061e-19	0.002098	78.6645
MVP PP	AscAoD	rs13083406	A	G	A	G	0.1337	-0.0003999	0.4304	0.4302	1.62e-07	0.9562	27.4905
MVP PP	AscAoD	rs13128814	G	A	G	A	-0.144	-0.04156	0.5618	0.4863	3.284e-08	6.959e-09	30.44
MVP PP	AscAoD	rs13163538	C	G	C	G	-0.1937	0.01411	0.1623	0.1571	4.58e-07	0.1687	25.4447
MVP PP	AscAoD	rs13227393	T	C	T	C	-0.2466	0.02416	0.901	0.90111	2.83e-09	0.04517	35.3094
MVP PP	AscAoD	rs13241670	C	T	C	T	-0.1716	0.04084	0.7785	0.2434	3.496e-08	1.306e-06	30.4448
MVP PP	AscAoD	rs13260	T	G	T	G	0.2548	0.002728	0.1314	0.0882	2.104e-10	0.8308	40.3748
MVP PP	AscAoD	rs13263073	A	C	A	C	0.1906	0.03272	0.8133	0.8133	1.82e-07	0.0005295	27.2684
MVP PP	AscAoD	rs13288002	A	G	A	G	0.1656	-0.006633	0.6415	0.6244	2.37e-09	0.3707	35.7405
MVP PP	AscAoD	rs13290326	T	C	T	C	-0.1655	0.01245	0.4919	0.5026	3.8e-11	0.0848	43.8244
MVP PP	AscAoD	rs13308125	T	C	T	C	-0.1827	-0.01244	0.3345	0.3089	1.855e-09	0.1097	36.1185
MVP PP	AscAoD	rs1333045	C	T	C	T	-0.1728	-0.01254	0.4894	0.5137	2.72e-12	0.08121	48.9433
MVP PP	AscAoD	rs134077	A	G	A	G	-0.1596	0.01052	0.42	0.437	3.466e-10	0.1456	39.4819
MVP PP	AscAoD	rs138643143	A	G	A	G	0.4636	-0.04146	0.0643	0.07229	4.855e-14	0.00426	56.8246
MVP PP	AscAoD	rs138650910	A	T	A	T	-0.5227	-0.02705	0.9657	0.96481	5.09e-12	0.1695	47.6775
MVP PP	AscAoD	rs138957616	G	GC	G	GC	0.2384	0.02724	0.1376	0.05011	1.72e-07	0.1001	27.3327
MVP PP	AscAoD	rs143251085	G	GA	G	GA	-0.1774	-0.005073	0.3027	0.3225	7.135e-11	0.5091	42.5373
MVP PP	AscAoD	rs143282724	A	AGCAACAAGTTAAT	A	AGCAACAAGTTAAT	0.2409	-0.04293	0.1283	0.1325	4.624e-11	5.564e-05	43.3223
MVP PP	AscAoD	rs1436206	A	G	A	G	-0.1342	0.0006023	0.4846	0.498	4.83e-08	0.933	29.7601
MVP PP	AscAoD	rs1449544	A	C	A	C	0.2502	0.005167	0.5121	0.5465	4.445e-24	0.4742	102.608
MVP PP	AscAoD	rs146975914	T	C	T	C	-0.6649	-0.03101	0.9847	0.98252	8.59e-08	0.2695	28.6596
MVP PP	AscAoD	rs147707292	C	CA	C	CA	0.1605	0.02399	0.6973	0.3025	3.36e-09	0.002288	35.0761
MVP PP	AscAoD	rs1489110	T	G	T	G	0.2012	-0.0008821	0.3777	0.3547	1.37e-15	0.9065	63.7463
MVP PP	AscAoD	rs149057881	C	CAG	C	CAG	-0.3144	-0.01461	0.9335	0.07216	3.439e-09	0.2908	34.9254
MVP PP	AscAoD	rs1557765	T	C	T	C	0.2227	-0.005045	0.3713	0.3793	2.09e-17	0.4952	72.25
MVP PP	AscAoD	rs1630736	T	C	T	C	-0.1418	0.05226	0.4609	0.465	8.11e-08	5.44e-13	28.8499
MVP PP	AscAoD	rs1646010	C	G	C	G	0.1489	0.002691	0.2537	0.2468	3.37e-07	0.7466	26.003
MVP PP	AscAoD	rs1675382	A	G	A	G	0.1325	-0.0153	0.5186	0.557	4.81e-08	0.03404	29.7317
MVP PP	AscAoD	rs169080	T	C	T	C	0.1315	0.003062	0.3558	0.3594	1.79e-07	0.6829	27.2302
MVP PP	AscAoD	rs16954120	A	G	A	G	0.215	-0.014	0.887	0.91248	2.29e-07	0.2726	26.8399
MVP PP	AscAoD	rs17011002	G	C	G	C	-0.2485	0.02706	0.8606	0.8581	5.407e-12	0.009063	47.6483
MVP PP	AscAoD	rs17355629	A	G	A	G	-0.3227	0.003657	0.0645	0.07245	3.82e-08	0.791	30.2219
MVP PP	AscAoD	rs17362588	A	G	A	G	-0.2589	-0.007256	0.086	0.08698	1.124e-08	0.569	32.6639
MVP PP	AscAoD	rs174564	G	A	G	A	0.1696	0.01073	0.6728	0.3502	6.381e-10	0.1544	38.3134
MVP PP	AscAoD	rs17720594	A	G	A	G	-0.3909	0.02081	0.0398	0.04579	5.18e-08	0.2291	29.6403
MVP PP	AscAoD	rs17775184	T	C	T	C	0.2067	-0.005971	0.2024	0.2094	5.382e-11	0.5008	43.0586
MVP PP	AscAoD	rs177992	A	G	A	G	-0.16	-0.003039	0.3544	0.3506	4.14e-09	0.6848	34.6021
MVP PP	AscAoD	rs1800629	A	G	A	G	0.2902	0.0005997	0.166	0.1945	7.663e-19	0.9471	78.7588
MVP PP	AscAoD	rs1818275	T	C	T	C	0.5369	-0.06878	0.9048	0.9051	7.6e-37	2.236e-08	161.104
MVP PP	AscAoD	rs1869800	T	C	T	C	0.1865	-0.002367	0.4717	0.5065	1.2e-13	0.742	55.209
MVP PP	AscAoD	rs189593992	A	G	A	G	-0.2887	-0.001108	0.8916	0.91235	1.3e-07	0.9357	27.856
MVP PP	AscAoD	rs1919865	T	A	T	A	0.3173	-0.009098	0.7563	0.8688	3.707e-20	0.3967	84.5867
MVP PP	AscAoD	rs193686	C	T	C	T	-0.1465	0.007235	0.6767	0.3175	3.089e-08	0.3471	30.5621
MVP PP	AscAoD	rs200534	G	A	G	A	0.1758	0.00665	0.7338	0.2706	2.802e-10	0.41	39.7035
MVP PP	AscAoD	rs2005950	A	G	A	G	-0.2079	-0.0006552	0.1437	0.1441	4.96e-09	0.9487	34.1043
MVP PP	AscAoD	rs2011603	A	G	A	G	0.1665	0.01842	0.7256	0.737	7.03e-10	0.02451	38.0278
MVP PP	AscAoD	rs201936061	T	TTC	T	TTC	0.566	0.01615	0.0523	0.06531	9.225e-16	0.3182	64.6379
MVP PP	AscAoD	rs2023843	C	T	C	T	0.3618	-0.02534	0.9072	0.074	9.918e-17	0.06347	68.8595
MVP PP	AscAoD	rs2071382	T	C	T	C	0.2317	0.0007727	0.4374	0.4695	2.308e-19	0.9151	81.2804
MVP PP	AscAoD	rs2075665	A	T	A	T	0.2015	-0.02003	0.6078	0.6268	1.06e-15	0.007114	64.447
MVP PP	AscAoD	rs210314	T	C	T	C	-0.1412	0.001403	0.5558	0.5748	1.96e-08	0.8472	31.6462
MVP PP	AscAoD	rs2104038	G	A	G	A	0.1727	-0.01579	0.6819	0.2595	1.694e-10	0.05427	40.9126
MVP PP	AscAoD	rs2107595	A	G	A	G	0.5121	-0.0007665	0.1834	0.1513	5.083e-54	0.9391	239.361
MVP PP	AscAoD	rs2138157	A	C	A	C	-0.1542	-0.01377	0.3332	0.3513	2.647e-09	0.06583	35.4462
MVP PP	AscAoD	rs2165197	T	C	T	C	-0.1265	-0.01246	0.5111	0.5141	2.08e-07	0.08393	26.8783
MVP PP	AscAoD	rs2206815	C	A	C	A	-0.3212	-0.01866	0.5296	0.5	6.335e-36	0.009583	156.201
MVP PP	AscAoD	rs2240716	T	C	T	C	0.2045	-0.01043	0.2917	0.3047	4.494e-14	0.1798	56.944
MVP PP	AscAoD	rs2241003	G	C	G	C	-0.156	0.005231	0.6014	0.6316	3.938e-10	0.4808	39.251
MVP PP	AscAoD	rs2244643	C	A	C	A	-0.1903	-0.002113	0.6643	0.3226	1.127e-12	0.7851	50.4206
MVP PP	AscAoD	rs2254240	A	G	A	G	-0.2275	0.007033	0.2321	0.1763	4.409e-14	0.4546	57.1255
MVP PP	AscAoD	rs2282978	T	C	T	C	0.2988	-0.0126	0.6456	0.6773	2.36e-32	0.1032	140.592
MVP PP	AscAoD	rs2286525	G	A	G	A	0.1853	0.00602	0.7332	0.238	3.414e-10	0.4787	39.4554
MVP PP	AscAoD	rs2286870	G	A	G	A	0.192	-0.009145	0.6454	0.3766	5.559e-13	0.2184	52.1002
MVP PP	AscAoD	rs2289125	A	C	A	C	-0.3421	0.001097	0.3076	0.2136	1.194e-28	0.9005	123.369
MVP PP	AscAoD	rs2293607	C	T	C	T	0.1976	0.002066	0.752	0.2453	1.069e-11	0.8044	46.1092
MVP PP	AscAoD	rs2306363	T	G	T	G	-0.1782	-0.01641	0.1948	0.2051	3.34e-08	0.06371	30.4376
MVP PP	AscAoD	rs2307111	T	C	T	C	0.1593	-0.02409	0.5943	0.6058	1.509e-09	0.0009832	36.4103
MVP PP	AscAoD	rs2325885	T	C	T	C	-0.2227	0.00787	0.2368	0.2048	3.4e-14	0.3758	57.378
MVP PP	AscAoD	rs2366264	T	G	T	G	-0.183	0.0004037	0.4894	0.5298	2.932e-13	0.9551	53.1563
MVP PP	AscAoD	rs2428939	A	G	A	G	0.1522	0.01267	0.6344	0.6293	4.49e-09	0.08785	34.2675
MVP PP	AscAoD	rs2498323	A	G	A	G	0.3315	-0.02392	0.0983	0.09986	3.877e-16	0.04428	66.3404
MVP PP	AscAoD	rs2530225	A	G	A	G	0.1267	0.001714	0.4934	0.4673	3.96e-07	0.8162	25.6846
MVP PP	AscAoD	rs255299	T	C	T	C	-0.1254	0.005735	0.5572	0.5949	5.91e-07	0.4304	24.9602
MVP PP	AscAoD	rs256837	A	C	A	C	-0.1805	0.005468	0.1941	0.2025	3.14e-08	0.5407	30.6563
MVP PP	AscAoD	rs2569842	T	C	T	C	0.1744	0.005418	0.2847	0.2836	2.41e-10	0.4939	40.2187
MVP PP	AscAoD	rs2643826	C	T	C	T	0.2353	-0.01807	0.457	0.5467	6.113e-18	0.01241	74.288
MVP PP	AscAoD	rs267540	A	G	A	G	-0.1243	-0.003613	0.6007	0.6009	8.55e-07	0.6222	24.138
MVP PP	AscAoD	rs2761679	A	G	A	G	0.1438	-0.003734	0.6077	0.6313	3.8e-08	0.6144	30.3555
MVP PP	AscAoD	rs2820444	A	G	A	G	-0.1879	-0.0007798	0.2801	0.2971	5.78e-11	0.9211	42.8637
MVP PP	AscAoD	rs28451064	A	G	A	G	-0.2182	-0.04898	0.1251	0.134	1.23e-07	4.984e-06	27.9132
MVP PP	AscAoD	rs28569936	T	A	T	A	0.2799	-0.03977	0.9265	0.94	4.468e-08	0.009067	29.8859
MVP PP	AscAoD	rs28891214	T	C	T	C	0.254	-0.02414	0.2931	0.2881	3.447e-21	0.002288	89.1585
MVP PP	AscAoD	rs2911268	A	G	A	G	-0.184	0.0003077	0.2289	0.1904	2.565e-08	0.9737	31.0891
MVP PP	AscAoD	rs2971669	T	C	T	C	0.2183	-0.01436	0.2754	0.2175	5.308e-14	0.09779	56.6646
MVP PP	AscAoD	rs2972207	T	C	T	C	0.1806	-0.02348	0.1999	0.1324	1.52e-07	0.02644	27.5625
MVP PP	AscAoD	rs2978456	C	T	C	T	-0.1907	-0.002512	0.5473	0.4493	1.949e-12	0.7289	49.518
MVP PP	AscAoD	rs3109083	G	T	G	T	-0.1667	-0.02395	0.7154	0.1901	3.147e-08	0.008556	30.6717
MVP PP	AscAoD	rs33932084	G	A	G	A	-0.3397	-0.0326	0.9087	0.1178	6.218e-15	0.003409	60.7041
MVP PP	AscAoD	rs34071855	G	C	G	C	-0.1644	-0.005586	0.6558	0.6625	2.346e-10	0.463	40.2906
MVP PP	AscAoD	rs34219605	A	G	A	G	-0.1758	-0.006307	0.8531	0.8492	7.58e-07	0.531	24.5234
MVP PP	AscAoD	rs34877957	GT	G	GT	G	0.2916	-0.03168	0.8959	0.09972	1.844e-12	0.008319	49.6106
MVP PP	AscAoD	rs35147325	T	TC	T	TC	-0.2083	-0.02026	0.2401	0.2558	1.086e-12	0.01472	50.5409
MVP PP	AscAoD	rs35175632	A	AT	A	AT	0.1649	0.01877	0.4503	0.4785	2.304e-10	0.009665	40.2249
MVP PP	AscAoD	rs35501037	A	T	A	T	0.3585	-0.03069	0.0932	0.1183	4.201e-16	0.005729	66.0847
MVP PP	AscAoD	rs35571646	CCTAT	C	CCTAT	C	-0.1768	-0.01661	0.319	0.2931	2.028e-11	0.03515	44.8494
MVP PP	AscAoD	rs356926	A	G	A	G	-0.1987	-0.01509	0.1575	0.1645	3.2e-08	0.1187	30.6342
MVP PP	AscAoD	rs35702851	C	G	C	G	-0.1798	-0.01371	0.1982	0.2051	1.532e-08	0.1246	31.9687
MVP PP	AscAoD	rs35745826	ACT	A	ACT	A	-0.2349	-0.01815	0.842	0.154	2.573e-12	0.0683	48.8751
MVP PP	AscAoD	rs35968670	CT	C	CT	C	-0.1613	0.0005281	0.3073	0.3121	1.065e-09	0.9455	37.3302
MVP PP	AscAoD	rs36078151	CT	C	CT	C	-0.1901	0.007029	0.4101	0.4507	6.26e-13	0.3394	51.8509
MVP PP	AscAoD	rs36109883	A	G	A	G	0.438	-0.02612	0.0774	0.09947	3.823e-20	0.03036	84.6709
MVP PP	AscAoD	rs36114380	A	G	A	G	0.2124	-0.005733	0.8741	0.8682	1.16e-07	0.5914	28.0556
MVP PP	AscAoD	rs365990	G	A	G	A	0.2302	-0.02784	0.5933	0.369	2.335e-19	0.0001751	80.8594
MVP PP	AscAoD	rs371417	A	G	A	G	-0.1908	0.005669	0.5843	0.6269	4.056e-14	0.4439	57.3265
MVP PP	AscAoD	rs3740781	T	C	T	C	0.2127	-0.001992	0.663	0.7402	5.669e-15	0.8087	61.1501
MVP PP	AscAoD	rs374179645	G	A	G	A	-0.19	0.008093	0.4479	0.5682	7.079e-14	0.2643	55.9551
MVP PP	AscAoD	rs374292503	GCGC	G	GCGC	G	0.3	-0.003327	0.8528	0.1523	2.711e-17	0.7402	71.4144
MVP PP	AscAoD	rs374715536	G	A	G	A	0.4021	0.008974	0.9168	0.0582	1.937e-12	0.5981	49.5902
MVP PP	AscAoD	rs3767199	T	G	T	G	-0.1273	-0.003135	0.3563	0.3426	8.74e-07	0.677	24.1578
MVP PP	AscAoD	rs3789577	A	G	A	G	-0.2792	0.0341	0.0866	0.09232	5.184e-10	0.006085	38.6668
MVP PP	AscAoD	rs3790227	A	C	A	C	0.2685	-0.02385	0.3181	0.2777	8.767e-24	0.002928	101.127
MVP PP	AscAoD	rs3798293	G	A	G	A	-0.1884	-0.004393	0.7952	0.2119	5.904e-09	0.6164	33.8121
MVP PP	AscAoD	rs379862	T	G	T	G	-0.1494	0.01237	0.6296	0.655	9.93e-08	0.1006	28.4698
MVP PP	AscAoD	rs4073778	A	C	A	C	-0.1839	-0.01134	0.5529	0.567	2.376e-12	0.1192	49.2675
MVP PP	AscAoD	rs4455005	G	A	G	A	-0.1788	0.0257	0.633	0.3585	9.164e-12	0.00065	46.5728
MVP PP	AscAoD	rs4534535	T	C	T	C	-0.1985	0.01488	0.1384	0.1342	2.87e-07	0.1572	26.3087
MVP PP	AscAoD	rs464605	T	C	T	C	0.151	0.007627	0.7251	0.7448	2.24e-08	0.3524	31.2771
MVP PP	AscAoD	rs4656180	A	G	A	G	-0.2267	-0.008995	0.3154	0.3535	3.611e-17	0.2307	71.0229
MVP PP	AscAoD	rs4690028	T	C	T	C	-0.1598	-0.01223	0.3922	0.398	2.76e-10	0.09629	39.8945
MVP PP	AscAoD	rs4744239	T	C	T	C	0.1406	-0.007805	0.5758	0.5824	6.37e-08	0.2858	29.2431
MVP PP	AscAoD	rs4795641	T	C	T	C	0.1305	-0.004487	0.4935	0.4731	1.63e-07	0.5314	27.4677
MVP PP	AscAoD	rs4803455	A	C	A	C	-0.1617	0.008179	0.4959	0.505	7.576e-11	0.2567	42.5125
MVP PP	AscAoD	rs4831174	A	G	A	G	0.1451	0.01509	0.5201	0.4953	4.85e-09	0.03572	34.2319
MVP PP	AscAoD	rs4852780	T	C	T	C	0.1526	0.01059	0.4262	0.4003	2.119e-09	0.1479	35.812
MVP PP	AscAoD	rs4919883	T	C	T	C	-0.1774	0.01913	0.8137	0.8405	1.31e-07	0.05162	27.8759
MVP PP	AscAoD	rs499594	C	T	C	T	-0.1479	-0.001397	0.6926	0.3113	2.282e-08	0.8567	31.149
MVP PP	AscAoD	rs5021979	T	C	T	C	-0.1484	0.008962	0.7046	0.755	8.37e-08	0.2823	28.7017
MVP PP	AscAoD	rs527725	C	A	C	A	-0.1975	-0.01948	0.622	0.4	2.645e-14	0.008501	58.148
MVP PP	AscAoD	rs533414974	TG	T	TG	T	0.3604	0.009398	0.7731	0.2159	4.302e-31	0.2977	134.292
MVP PP	AscAoD	rs55824078	A	G	A	G	0.1923	-0.05227	0.153	0.1352	4.486e-08	6.879e-07	30.0154
MVP PP	AscAoD	rs55906059	T	C	T	C	0.285	-0.04116	0.0938	0.09358	5.289e-10	0.0008861	38.5535
MVP PP	AscAoD	rs56000661	C	A	C	A	0.1444	0.006041	0.6284	0.3114	3.934e-08	0.4348	30.1455
MVP PP	AscAoD	rs56024659	T	C	T	C	0.2303	-0.02978	0.1807	0.1423	3.043e-12	0.003705	48.7035
MVP PP	AscAoD	rs56233205	A	G	A	G	0.2099	-0.01293	0.8232	0.8103	8.8e-10	0.1549	37.668
MVP PP	AscAoD	rs562434	A	G	A	G	0.2148	0.01263	0.3581	0.3515	1.41e-16	0.09294	68.253
MVP PP	AscAoD	rs56288724	G	A	G	A	-0.2657	-0.01379	0.6049	0.4265	2.997e-25	0.05561	107.722
MVP PP	AscAoD	rs56290609	T	A	T	A	0.4622	-0.03166	0.9267	0.91394	8.502e-21	0.01332	87.5399
MVP PP	AscAoD	rs56322953	A	T	A	T	0.1651	0.01098	0.2345	0.2497	1.68e-08	0.1847	31.7511
MVP PP	AscAoD	rs56356382	T	C	T	C	0.1683	-0.01563	0.7853	0.8104	2.24e-08	0.0886	31.2633
MVP PP	AscAoD	rs56394279	T	C	T	C	-0.1376	0.01089	0.4853	0.5282	2.426e-08	0.1302	31.0344
MVP PP	AscAoD	rs571463591	A	AT	A	AT	0.2675	-0.009753	0.8367	0.8313	2.41e-14	0.3257	58.0809
MVP PP	AscAoD	rs573455	G	A	G	A	0.2518	0.01597	0.4751	0.53	1.735e-25	0.02619	109.163
MVP PP	AscAoD	rs57453217	C	T	C	T	0.1556	-0.005146	0.4747	0.5194	3.974e-09	0.476	34.7385
MVP PP	AscAoD	rs5772	C	G	C	G	-0.1323	0.01252	0.596	0.6047	9.99e-08	0.08784	28.4588
MVP PP	AscAoD	rs58015370	A	T	A	T	-0.1366	0.008043	0.6913	0.692	4.77e-07	0.3046	25.4076
MVP PP	AscAoD	rs58477215	T	C	T	C	0.1604	-0.0006651	0.2099	0.1886	6.26e-07	0.9426	24.814
MVP PP	AscAoD	rs58646822	T	C	T	C	-0.2414	-0.001621	0.2403	0.2507	4.409e-14	0.8449	56.9082
MVP PP	AscAoD	rs5883154	AT	A	AT	A	-0.1597	-0.013	0.6681	0.3608	2.016e-09	0.0841	36.0451
MVP PP	AscAoD	rs58865823	A	G	A	G	0.4414	-0.12	0.1846	0.000804	2.158e-08	0.3557	31.3771
MVP PP	AscAoD	rs59776826	T	C	T	C	0.2076	0.02239	0.1634	0.1709	8.353e-10	0.0194	37.7243
MVP PP	AscAoD	rs59884963	T	C	T	C	0.2646	-0.001906	0.1864	0.1447	4.484e-16	0.8512	65.8786
MVP PP	AscAoD	rs599550	A	G	A	G	-0.187	0.001673	0.859	0.8437	8.97e-07	0.8659	24.0898
MVP PP	AscAoD	rs6031431	G	A	G	A	-0.1523	0.004878	0.5416	0.4611	1.076e-09	0.5009	37.1125
MVP PP	AscAoD	rs60354484	CT	C	CT	C	-0.1604	-0.003826	0.6654	0.8141	2.19e-07	0.688	26.7723
MVP PP	AscAoD	rs6090040	A	C	A	C	0.2159	0.001296	0.4804	0.4793	3.735e-18	0.8572	75.1807
MVP PP	AscAoD	rs6142381	A	G	A	G	-0.168	0.01069	0.5966	0.63	2.11e-11	0.1484	44.7993
MVP PP	AscAoD	rs61735998	T	G	T	G	0.502	0.04672	0.0241	0.02381	1.518e-08	0.04774	32.0302
MVP PP	AscAoD	rs61748637	C	G	C	G	-0.3049	0.02501	0.9302	0.93374	6.51e-09	0.08272	33.7284
MVP PP	AscAoD	rs61777387	T	C	T	C	0.1672	0.004287	0.2982	0.3084	4.61e-09	0.5813	34.4178
MVP PP	AscAoD	rs61823001	G	A	G	A	0.3774	0.03299	0.9507	0.05201	2.044e-10	0.04191	40.3674
MVP PP	AscAoD	rs62020769	T	C	T	C	-0.1454	0.01357	0.4898	0.5088	1.67e-08	0.0599	31.7607
MVP PP	AscAoD	rs62033406	A	G	A	G	-0.1463	0.007586	0.5983	0.5938	1.36e-08	0.3024	32.1551
MVP PP	AscAoD	rs62049035	A	G	A	G	0.6447	-0.1112	0.0584	0.06646	9.325e-31	3.051e-14	133.012
MVP PP	AscAoD	rs62053102	A	T	A	T	-0.4454	0.06497	0.9562	0.9519	1.52e-10	0.0001712	40.9526
MVP PP	AscAoD	rs62053262	G	C	G	C	-0.7799	0.1627	0.9539	0.94802	1.212e-33	1.339e-23	146.204
MVP PP	AscAoD	rs62155511	G	A	G	A	0.1526	0.009003	0.6164	0.4129	2.21e-09	0.2184	35.812
MVP PP	AscAoD	rs62250714	A	G	A	G	0.1356	-0.01678	0.6008	0.6262	8.39e-08	0.02375	28.7262
MVP PP	AscAoD	rs62270945	T	C	T	C	0.6687	-0.1518	0.027	0.02724	1.676e-13	5.135e-12	54.3561
MVP PP	AscAoD	rs62334289	A	C	A	C	0.2171	0.01442	0.3944	0.4303	8.776e-18	0.04579	73.634
MVP PP	AscAoD	rs6504213	T	C	T	C	-0.1442	-0.006072	0.3926	0.408	3.268e-08	0.4049	30.5246
MVP PP	AscAoD	rs6535419	A	G	A	G	0.1374	-0.002816	0.7117	0.7385	4.44e-07	0.7299	25.5174
MVP PP	AscAoD	rs6539284	T	C	T	C	0.1394	-0.01457	0.5863	0.5657	1.48e-07	0.04436	27.6716
MVP PP	AscAoD	rs6595838	A	G	A	G	0.2073	0.01401	0.351	0.3065	9.451e-15	0.07408	59.8314
MVP PP	AscAoD	rs6599251	T	G	T	G	-0.1541	0.0001022	0.5548	0.5526	4.7e-10	0.9887	38.9235
MVP PP	AscAoD	rs6662330	T	C	T	C	0.1733	0.0004036	0.218	0.1979	1.14e-08	0.9645	32.4975
MVP PP	AscAoD	rs666720	T	C	T	C	-0.1418	-0.001561	0.5439	0.567	1.15e-08	0.8287	32.6926
MVP PP	AscAoD	rs6679817	T	C	T	C	0.1533	-0.002451	0.3421	0.3622	9.022e-09	0.7426	32.9657
MVP PP	AscAoD	rs67183972	T	C	T	C	0.2673	0.02927	0.0583	0.05682	4.7e-07	0.05942	25.4358
MVP PP	AscAoD	rs6730325	G	A	G	A	-0.1599	0.004538	0.638	0.3955	6.605e-10	0.5371	38.1151
MVP PP	AscAoD	rs67326273	G	A	G	A	0.1809	0.01137	0.8071	0.1913	7.585e-09	0.2143	33.4032
MVP PP	AscAoD	rs6742041	A	G	A	G	0.1377	-0.004507	0.693	0.7242	2.06e-07	0.5748	27.0008
MVP PP	AscAoD	rs6747242	A	G	A	G	-0.1927	0.03116	0.1072	0.0923	7.92e-07	0.01172	24.4137
MVP PP	AscAoD	rs67631072	T	C	T	C	0.2351	-0.01999	0.5008	0.5562	1.93e-20	0.005881	85.6718
MVP PP	AscAoD	rs6766170	A	C	A	C	-0.1423	0.005698	0.4843	0.4996	1.553e-08	0.4297	31.8866
MVP PP	AscAoD	rs6792918	A	C	A	C	0.321	-0.02644	0.9449	0.95241	4.28e-09	0.115	34.4378
MVP PP	AscAoD	rs6797165	G	A	G	A	0.5241	0.06569	0.7233	0.1592	2.208e-63	2.115e-11	282.175
MVP PP	AscAoD	rs6848906	T	C	T	C	0.1817	0.02384	0.1864	0.1522	1.086e-08	0.01685	32.6479
MVP PP	AscAoD	rs6996562	A	C	A	C	0.1337	-0.0109	0.4732	0.4439	6.03e-08	0.1305	29.3001
MVP PP	AscAoD	rs700082	G	C	G	C	0.2261	-0.02444	0.8128	0.8821	1.636e-10	0.02792	40.7938
MVP PP	AscAoD	rs704191	T	C	T	C	0.1509	-0.04416	0.4449	0.4648	2.84e-09	1.192e-09	35.2948
MVP PP	AscAoD	rs7134677	T	C	T	C	-0.1695	-0.01903	0.2926	0.2978	6.71e-10	0.0159	37.9904
MVP PP	AscAoD	rs71542879	CT	C	CT	C	0.1365	-0.02408	0.4277	0.4671	4.48e-08	0.0008762	30.0515
MVP PP	AscAoD	rs7158073	T	C	T	C	0.1877	-0.0003249	0.453	0.4247	1.674e-14	0.9645	58.6944
MVP PP	AscAoD	rs7166269	T	C	T	C	0.1753	0.002056	0.7805	0.8483	2.88e-08	0.8369	30.7744
MVP PP	AscAoD	rs7219390	T	C	T	C	0.1243	-0.004716	0.575	0.5604	6.95e-07	0.5136	24.7208
MVP PP	AscAoD	rs7226020	C	T	C	T	-0.2759	-0.003509	0.5726	0.4321	1.613e-25	0.6361	109.218
MVP PP	AscAoD	rs7236548	A	C	A	C	0.3134	-0.0396	0.219	0.1823	3.249e-25	2.217e-05	107.692
MVP PP	AscAoD	rs7249331	C	T	C	T	0.2094	0.005213	0.7008	0.2299	6.074e-14	0.5397	56.3307
MVP PP	AscAoD	rs7255	C	T	C	T	-0.2354	-0.01978	0.479	0.557	3.513e-22	0.006271	93.8427
MVP PP	AscAoD	rs72831855	T	C	T	C	0.4406	0.01816	0.0535	0.04982	1.73e-11	0.2692	45.2487
MVP PP	AscAoD	rs72906810	G	A	G	A	0.2785	0.03572	0.8998	0.08803	4.426e-11	0.004878	43.3481
MVP PP	AscAoD	rs73158188	T	C	T	C	0.1837	0.004376	0.2725	0.287	5.3e-11	0.5827	43.043
MVP PP	AscAoD	rs7320104	G	A	G	A	-0.2005	-0.00174	0.7861	0.15	1.136e-09	0.8631	37.1396
MVP PP	AscAoD	rs73754057	A	T	A	T	0.1377	-0.01171	0.2599	0.2526	7.58e-07	0.1561	24.5346
MVP PP	AscAoD	rs739414	T	C	T	C	0.1477	-0.002044	0.7376	0.7442	1.63e-07	0.8048	27.4323
MVP PP	AscAoD	rs7412	T	C	T	C	-0.4391	-0.01379	0.0833	0.07872	1.68e-23	0.3022	100.046
MVP PP	AscAoD	rs74181299	C	T	C	T	0.23	0.006922	0.5797	0.3779	6.03e-20	0.3496	83.9669
MVP PP	AscAoD	rs7500448	G	A	G	A	0.3198	0.0417	0.7611	0.2519	5.874e-25	4.927e-07	106.423
MVP PP	AscAoD	rs7512595	A	G	A	G	0.2105	-0.01261	0.8558	0.91437	2.32e-07	0.3286	26.7495
MVP PP	AscAoD	rs7543389	G	A	G	A	0.3066	0.03854	0.7371	0.2902	1.257e-26	1.126e-06	114.125
MVP PP	AscAoD	rs757462	T	C	T	C	-0.1483	-0.004375	0.6507	0.6907	2.51e-08	0.575	31.0827
MVP PP	AscAoD	rs76052955	A	C	A	C	0.2129	0.01383	0.8219	0.8105	3.67e-10	0.1304	39.2097
MVP PP	AscAoD	rs76206723	A	G	A	G	-0.4336	0.01196	0.1069	0.1051	1.179e-24	0.3084	105.075
MVP PP	AscAoD	rs7632108	A	C	A	C	0.1401	-0.02237	0.4674	0.4679	3.6e-08	0.001935	30.4235
MVP PP	AscAoD	rs7671947	C	T	C	T	0.4471	0.01548	0.8744	0.1037	2.889e-29	0.1915	126.195
MVP PP	AscAoD	rs7672622	A	G	A	G	0.1646	0.002935	0.7358	0.7482	2.74e-08	0.7234	30.9226
MVP PP	AscAoD	rs76895963	G	T	G	T	0.8634	0.05099	0.9808	0.02016	1.113e-12	0.06908	50.6644
MVP PP	AscAoD	rs76904484	A	G	A	G	0.6354	-0.06825	0.0188	0.01846	3.46e-09	0.01059	34.8714
MVP PP	AscAoD	rs7707918	C	A	C	A	-0.212	-0.01505	0.6171	0.3951	1.148e-16	0.03992	68.5791
MVP PP	AscAoD	rs7727978	A	C	A	C	-0.1341	-0.0005082	0.6809	0.6948	4.29e-07	0.9478	25.6074
MVP PP	AscAoD	rs77574378	T	C	T	C	-0.2191	0.007056	0.8465	0.8357	7.6e-10	0.4674	37.8778
MVP PP	AscAoD	rs7763558	A	G	A	G	0.196	0.01362	0.3962	0.3222	4.421e-14	0.07521	56.8284
MVP PP	AscAoD	rs78139258	T	C	T	C	0.2697	-0.01135	0.0892	0.09488	6.695e-09	0.3573	33.64
MVP PP	AscAoD	rs78378222	G	T	G	T	1.3305	0.02292	0.9886	0.0121	8.48e-23	0.4939	96.5589
MVP PP	AscAoD	rs78909240	C	G	C	G	-0.2069	0.02054	0.1204	0.1176	5.88e-07	0.06798	24.9759
MVP PP	AscAoD	rs7903146	T	C	T	C	0.2209	-0.0105	0.2904	0.2905	8.86e-17	0.1846	68.9649
MVP PP	AscAoD	rs79145982	T	C	T	C	-0.2319	0.005942	0.1769	0.1388	3.284e-11	0.5646	43.9001
MVP PP	AscAoD	rs79989256	C	T	C	T	-0.3756	-0.0633	0.9528	0.05487	2.529e-09	6.549e-05	35.5443
MVP PP	AscAoD	rs8013933	T	C	T	C	0.1431	0.04049	0.703	0.6876	3.65e-07	1.802e-07	25.9338
MVP PP	AscAoD	rs8027524	T	C	T	C	0.1321	-0.009071	0.3191	0.2979	6.15e-07	0.2481	24.8493
MVP PP	AscAoD	rs80335285	G	A	G	A	-0.4936	0.0144	0.8796	0.1372	3.577e-35	0.1662	153.04
MVP PP	AscAoD	rs8044595	G	A	G	A	0.1446	-0.01592	0.63	0.3186	3.532e-08	0.0395	30.4603
MVP PP	AscAoD	rs8102624	A	G	A	G	0.4062	-0.02026	0.1779	0.07195	9.027e-25	0.1442	105.751
MVP PP	AscAoD	rs8111093	T	C	T	C	0.1871	-0.006363	0.1682	0.1672	8.953e-09	0.5078	32.9391
MVP PP	AscAoD	rs8141699	T	C	T	C	-0.3456	0.05917	0.9414	0.94406	1.43e-08	0.0001742	32.0987
MVP PP	AscAoD	rs8904	A	G	A	G	0.1714	-0.01462	0.4011	0.3623	5.188e-12	0.04966	47.7659
MVP PP	AscAoD	rs910085	T	G	T	G	-0.1418	0.004315	0.5957	0.6156	3.911e-08	0.5583	30.2074
MVP PP	AscAoD	rs9289798	G	T	G	T	-0.1595	-0.006938	0.6947	0.2922	1.927e-09	0.3789	35.9549
MVP PP	AscAoD	rs9337951	A	G	A	G	0.3282	-0.02991	0.317	0.3469	3.225e-28	0.0001096	121.295
MVP PP	AscAoD	rs9340995	C	G	C	G	0.4665	-0.05221	0.1236	0.1042	6.107e-32	9.125e-06	138.077
MVP PP	AscAoD	rs9349379	G	A	G	A	0.2448	0.01598	0.6014	0.4069	2.08e-20	0.02861	85.9835
MVP PP	AscAoD	rs9368222	A	C	A	C	0.1566	-0.009966	0.2643	0.2618	1.5e-08	0.2197	31.9613
MVP PP	AscAoD	rs9373387	G	A	G	A	-0.1856	-0.03741	0.6348	0.3976	5.497e-12	3.533e-07	47.6049
MVP PP	AscAoD	rs9398815	C	T	C	T	-0.1482	0.02192	0.5815	0.4535	1.584e-08	0.002379	31.9959
MVP PP	AscAoD	rs9477927	T	C	T	C	0.1303	-0.0007387	0.561	0.5652	1.03e-07	0.9189	28.285
MVP PP	AscAoD	rs9506725	T	C	T	C	0.1554	0.008968	0.6475	0.6318	1.32e-09	0.2254	36.8487
MVP PP	AscAoD	rs9549328	T	C	T	C	0.1996	-0.01367	0.2244	0.2284	1.359e-11	0.1105	45.7801
MVP PP	AscAoD	rs9633643	T	C	T	C	0.17	-0.004113	0.2236	0.2174	6.556e-09	0.6411	33.6638
MVP PP	AscAoD	rs9650650	T	C	T	C	0.1745	0.02565	0.3578	0.3711	1.85e-11	0.0005599	45.0447
MVP PP	AscAoD	rs9658584	C	G	C	G	-0.1748	-0.01182	0.2018	0.2074	5.67e-08	0.1838	29.4694
MVP PP	AscAoD	rs9662255	A	C	A	C	-0.241	0.036	0.4075	0.4242	4.679e-21	7.811e-07	88.6246
MVP PP	AscAoD	rs968267	G	A	G	A	0.1733	-0.01021	0.6093	0.3826	7.164e-10	0.1671	38.0351
MVP PP	AscAoD	rs9708177	T	C	T	C	0.308	0.0126	0.0791	0.08274	7.641e-10	0.3384	37.7943
MVP PP	AscAoD	rs9937309	C	G	C	G	0.1321	-0.01044	0.2925	0.2799	7.08e-07	0.1895	24.6628

## Sheet: ST-7
exposure	outcome	n_snp	f_statistic_mean	f_statistic_range
MVP DBP	AscAoD	67	49.9451	28.48 - 168.74
MVP PP	AscAoD	316	54.221	24.09 - 561.46
MVP SBP	AscAoD	329	49.5433	24.15 - 308.29

## Sheet: ST-8
exposure	outcome	method	b	lo_ci	up_ci	pval.mr	egger_intercept	egger_intercept.pval
MVP SBP	AscAoD	MR Egger	-0.0005	-0.017552	0.016552	0.9521	0.00187302	0.439244
MVP SBP	AscAoD	Weighted median	0.0133	0.007616	0.018984	4.385e-06	0.00187302	0.439244
MVP SBP	AscAoD	Inverse variance weighted	0.0058	0.000116	0.011484	0.04917	0.00187302	0.439244
MVP SBP	AscAoD	Simple mode	0.0244	0.004604	0.044196	0.01609	0.00187302	0.439244
MVP SBP	AscAoD	Weighted mode	0.0255	0.011192	0.039808	0.0005734	0.00187302	0.439244
MVP PP	AscAoD	MR Egger	-0.0365	-0.060608	-0.012392	0.003284	0.00505758	0.0686238
MVP PP	AscAoD	Weighted median	-0.0096	-0.018028	-0.001172	0.02629	0.00505758	0.0686238
MVP PP	AscAoD	Inverse variance weighted	-0.0159	-0.025504	-0.006296	0.001297	0.00505758	0.0686238
MVP PP	AscAoD	Simple mode	-0.0031	-0.038772	0.032572	0.8647	0.00505758	0.0686238
MVP PP	AscAoD	Weighted mode	0.0016	-0.023096	0.026296	0.8996	0.00505758	0.0686238
MVP DBP	AscAoD	MR Egger	0.0141	-0.072728	0.100928	0.7519	-0.000832601	0.93479
MVP DBP	AscAoD	Weighted median	0.0124	-0.008964	0.033764	0.2575	-0.000832601	0.93479
MVP DBP	AscAoD	Inverse variance weighted	0.0107	-0.02066	0.04206	0.5039	-0.000832601	0.93479
MVP DBP	AscAoD	Simple mode	0.0861	0.028476	0.143724	0.004643	-0.000832601	0.93479
MVP DBP	AscAoD	Weighted mode	0.0182	-0.023156	0.059556	0.3921	-0.000832601	0.93479

## Sheet: ST-9
exposure	outcome	b	lo_ci	up_ci	pval.mr
PP	AscAoD	-0.251341	-0.305041	-0.197642	4.56861e-20
MAP	AscAoD	0.262425	0.20857	0.316281	1.28858e-21

[truncated: 2 more sheets: ST-10, ST-11]
